# Supplementary material for: Phylogeographic, morphometric and taxonomic re-evaluation of the river sardine, Mesobola brevianalis (Boulenger, 1908) (Teleostei, Cyprinidae, Chedrini)
Source: Zookeys. 2016 Dec 16;(641):121–50. doi: 10.3897/zookeys.641.10434 (PMC5240351; doi:10.3897/zookeys.641.10434)
Supplement: XML Treatment for Engraulicypris [file zookeys.641.10434-treatment1.xml]

<!DOCTYPE tp:taxon-treatment
  PUBLIC "-//TaxonX//DTD Taxonomic Treatment Publishing DTD v0 20100105//EN" "tax-treatment-NSO.dtd">
<tp:taxon-treatment xmlns:tp="http://www.plazi.org/taxpub"><tp:treatment-meta><kwd-group><label>Taxon classification</label><kwd><named-content content-type="kingdom">Animalia</named-content></kwd><kwd><named-content content-type="order">Cypriniformes</named-content></kwd><kwd><named-content content-type="family">Cyprinidae</named-content></kwd></kwd-group><mixed-citation publication-type="journal"><person-group><name><surname>Riddin</surname><given-names>Megan A.</given-names></name><name><surname>Bills</surname><given-names>I. Roger</given-names></name><name><surname>Villet</surname><given-names>Martin H.</given-names></name></person-group><article-title>Phylogeographic, morphometric and taxonomic re-evaluation of the river sardine, <italic><tp:taxon-name><tp:taxon-name-part taxon-name-part-type="genus">Mesobola</tp:taxon-name-part> <tp:taxon-name-part taxon-name-part-type="species">brevianalis</tp:taxon-name-part></tp:taxon-name></italic> (Boulenger, 1908) (<tp:taxon-name><tp:taxon-name-part taxon-name-part-type="subclass">Teleostei</tp:taxon-name-part></tp:taxon-name>, <tp:taxon-name><tp:taxon-name-part taxon-name-part-type="family">Cyprinidae</tp:taxon-name-part></tp:taxon-name>, <tp:taxon-name><tp:taxon-name-part taxon-name-part-type="other">Chedrini</tp:taxon-name-part></tp:taxon-name>)</article-title><source>Zookeys</source><day>16</day><month>12</month><year>2016</year><volume>2016</volume><issue>641</issue><fpage>121</fpage><lpage>150</lpage><pub-id pub-id-type="doi">10.3897/zookeys.641.10434</pub-id></mixed-citation></tp:treatment-meta><tp:nomenclature><tp:taxon-name>
              <tp:taxon-name-part taxon-name-part-type="genus">Engraulicypris</tp:taxon-name-part>
            </tp:taxon-name><tp:taxon-authority>Günther, 1894</tp:taxon-authority><tp:nomenclature-citation-list><tp:nomenclature-citation><tp:taxon-name>
                  <tp:taxon-name-part taxon-name-part-type="genus">Engraulicypris</tp:taxon-name-part>
                </tp:taxon-name><comment>Günther, 1894: 626 (type species: <tp:taxon-name><tp:taxon-name-part taxon-name-part-type="genus">Engraulicypris</tp:taxon-name-part> <tp:taxon-name-part taxon-name-part-type="species">pinguis</tp:taxon-name-part></tp:taxon-name> Günther, 1894 (= <tp:taxon-name><tp:taxon-name-part taxon-name-part-type="genus">Barilius</tp:taxon-name-part> <tp:taxon-name-part taxon-name-part-type="species">sardella</tp:taxon-name-part></tp:taxon-name> Günther, 1868: <xref ref-type="bibr" rid="B19">Lévêque and Daget 1984</xref>, <xref ref-type="bibr" rid="B10">Eschmeyer et al. 2016</xref>))</comment></tp:nomenclature-citation><tp:nomenclature-citation><tp:taxon-name>= <tp:taxon-name-part taxon-name-part-type="genus">Mesobola</tp:taxon-name-part></tp:taxon-name><comment> Howes, 1984: 168 syn. n. (type species: <tp:taxon-name><tp:taxon-name-part taxon-name-part-type="genus">Neobola</tp:taxon-name-part> <tp:taxon-name-part taxon-name-part-type="species">brevianalis</tp:taxon-name-part></tp:taxon-name> Boulenger, 1908) </comment></tp:nomenclature-citation></tp:nomenclature-citation-list></tp:nomenclature><tp:treatment-sec sec-type="diagnosis" id="SECID0EXYBI"><title>Diagnosis.</title><p>With the synonymisation of <italic><tp:taxon-name><tp:taxon-name-part taxon-name-part-type="genus">Mesobola</tp:taxon-name-part></tp:taxon-name></italic> and <italic><tp:taxon-name><tp:taxon-name-part taxon-name-part-type="genus">Engraulicypris</tp:taxon-name-part></tp:taxon-name></italic>, <xref ref-type="bibr" rid="B13">Günther’s (1894)</xref> diagnosis of <italic><tp:taxon-name><tp:taxon-name-part taxon-name-part-type="genus">Engraulicypris</tp:taxon-name-part></tp:taxon-name></italic> must be modified to include the species assigned to <italic><tp:taxon-name><tp:taxon-name-part taxon-name-part-type="genus">Mesobola</tp:taxon-name-part></tp:taxon-name></italic>. <italic><tp:taxon-name><tp:taxon-name-part taxon-name-part-type="genus">Engraulicypris</tp:taxon-name-part></tp:taxon-name></italic> is a genus of moderately small African chedrin barbs (<italic>sensu</italic> <xref ref-type="bibr" rid="B31">Tang et al. 2010</xref>; <xref ref-type="bibr" rid="B22">Liao et al. 2011</xref>, <xref ref-type="bibr" rid="B23">2012</xref>) identified by a lack of a scaly lobe at the base of the pelvic or pectoral fin; a large mouth reaching the anterior border of the orbit or beyond; a dorsal fin origin originating behind midpoint of standard length, more or less above the origin of the anal fin; a pectoral fin not reaching the origin of the anal fin; and body colouration lacking vertical bars or bands. Osteological characters are discussed by <xref ref-type="bibr" rid="B22">Liao et al. (2011</xref>, <xref ref-type="bibr" rid="B23">2012</xref>) for <italic><tp:taxon-name><tp:taxon-name-part taxon-name-part-type="genus">Mesobola</tp:taxon-name-part></tp:taxon-name></italic> and by <xref ref-type="bibr" rid="B23">Liao et al. (2012)</xref> for <italic><tp:taxon-name><tp:taxon-name-part taxon-name-part-type="genus">Engraulicypris</tp:taxon-name-part></tp:taxon-name></italic>.</p></tp:treatment-sec><tp:treatment-sec sec-type="Live colouration" id="SECID0EM2BI"><title>Live colouration.</title><p>(Fig. <xref ref-type="fig" rid="F6">6</xref>). Body without vertical bars or bands.</p><fig id="F6" position="float" orientation="portrait"><label>Figure 6.</label><caption><p>Photographs of fresh specimens of <italic><tp:taxon-name><tp:taxon-name-part taxon-name-part-type="genus">Engraulicypris</tp:taxon-name-part></tp:taxon-name></italic> species.</p></caption><graphic xmlns:xlink="http://www.w3.org/1999/xlink" xlink:href="zookeys-641-121-g006.jpg" position="float" orientation="portrait" xlink:type="simple" id="oo_115294.jpg"/></fig></tp:treatment-sec><tp:treatment-sec sec-type="etymology" id="SECID0EK3BI"><title>Etymology.</title><p>
              <italic><tp:taxon-name><tp:taxon-name-part taxon-name-part-type="genus">Engraulicypris</tp:taxon-name-part></tp:taxon-name></italic> alludes to the anchovy-like form (eggraulis, -eos [eggraulis, -eos]; Greek) of these relatives of the carp (kyprinos [kyprinos]; Greek).</p></tp:treatment-sec><tp:treatment-sec sec-type="distribution" id="SECID0EX3BI"><title>Distribution.</title><p>Southern and Eastern Africa.</p></tp:treatment-sec><ref-list><ref id="B19"><mixed-citation xmlns:xlink="http://www.w3.org/1999/xlink" xlink:type="simple">
          <person-group><name name-style="western"><surname>Lévêque</surname><given-names>C</given-names></name><name name-style="western"><surname>Daget</surname><given-names>J</given-names></name></person-group> (<year>1984</year>) <article-title><tp:taxon-name><tp:taxon-name-part taxon-name-part-type="family">Cyprinidae</tp:taxon-name-part></tp:taxon-name>.</article-title> In: <person-group><name name-style="western"><surname>Daget</surname><given-names>J</given-names></name><name name-style="western"><surname>Gosse</surname><given-names>J-P</given-names></name><name name-style="western"><surname>Thys</surname><given-names>van den Audenaerde DFE</given-names></name></person-group> (<role>Eds</role>) <issue-title>Check-list of the freshwater fishes of Africa.</issue-title> <source>CLOFFA. ORSTOM Paris, MARC Tervuren.</source> <volume>vol. 1</volume>, <fpage>217</fpage>–<lpage>342</lpage>.</mixed-citation></ref><ref id="B10"><mixed-citation xmlns:xlink="http://www.w3.org/1999/xlink" xlink:type="simple">
          <person-group><name name-style="western"><surname>Eschmeyer</surname><given-names>WN</given-names></name><name name-style="western"><surname>Fricke</surname><given-names>R</given-names></name><name name-style="western"><surname>van der Laan</surname><given-names>R</given-names></name></person-group> (<role>Eds</role>) (<year>2016</year>) <source>Catalog of Fishes: Genera, Species, References</source>. <ext-link xlink:type="simple" ext-link-type="uri" xlink:href="http://researcharchive.calacademy.org/research/ichthyology/catalog/fishcatmain.asp">http://researcharchive.calacademy.org/research/ichthyology/catalog/fishcatmain.asp</ext-link> [<date-in-citation content-type="access-date">Electronic version accessed 15 August 2016</date-in-citation>]</mixed-citation></ref><ref id="B13"><mixed-citation xmlns:xlink="http://www.w3.org/1999/xlink" xlink:type="simple">
          <person-group><name name-style="western"><surname>Günther</surname><given-names>A</given-names></name></person-group> (<year>1894</year>) <article-title>Second report on the reptiles, batrachians, and fishes transmitted by Mr. H. H. Johnston, C.B., from British Central Africa.</article-title> <source>Proceedings of the Zoological Society of London</source> <volume>4</volume>: <fpage>616</fpage>–<lpage>628</lpage>. <ext-link xlink:type="simple" ext-link-type="uri" xlink:href="http://www.biodiversitylibrary.org/part/69569">http://www.biodiversitylibrary.org/part/69569</ext-link></mixed-citation></ref><ref id="B31"><mixed-citation xmlns:xlink="http://www.w3.org/1999/xlink" xlink:type="simple">
          <person-group><name name-style="western"><surname>Tang</surname><given-names>KL</given-names></name><name name-style="western"><surname>Agnew</surname><given-names>MK</given-names></name><name name-style="western"><surname>Hirt</surname><given-names>MV</given-names></name><name name-style="western"><surname>Sado</surname><given-names>T</given-names></name><name name-style="western"><surname>Schneider</surname><given-names>LM</given-names></name><name name-style="western"><surname>Freyhof</surname><given-names>J</given-names></name><name name-style="western"><surname>Sulaiman</surname><given-names>Z</given-names></name><name name-style="western"><surname>Swartz</surname><given-names>E</given-names></name><name name-style="western"><surname>Vidthayanon</surname><given-names>C</given-names></name><name name-style="western"><surname>Miya</surname><given-names>M</given-names></name><name name-style="western"><surname>Saitoh</surname><given-names>K</given-names></name><name name-style="western"><surname>Simons</surname><given-names>AM</given-names></name><name name-style="western"><surname>Wood</surname><given-names>RM</given-names></name><name name-style="western"><surname>Mayden</surname><given-names>RL</given-names></name></person-group> (<year>2010</year>) <article-title>Systematics of the subfamily <tp:taxon-name><tp:taxon-name-part taxon-name-part-type="subfamily">Danioninae</tp:taxon-name-part></tp:taxon-name> (<tp:taxon-name><tp:taxon-name-part taxon-name-part-type="subclass">Teleostei</tp:taxon-name-part></tp:taxon-name>: <tp:taxon-name><tp:taxon-name-part taxon-name-part-type="order">Cypriniformes</tp:taxon-name-part></tp:taxon-name>: <tp:taxon-name><tp:taxon-name-part taxon-name-part-type="family">Cyprinidae</tp:taxon-name-part></tp:taxon-name>).</article-title> <source>Molecular Phylogenetics and Evolution</source> <volume>57</volume>: <fpage>189</fpage>–<lpage>214</lpage>. <ext-link xlink:type="simple" ext-link-type="doi" xlink:href="10.1016/j.ympev.2010.05.021">https://doi.org/10.1016/j.ympev.2010.05.021</ext-link></mixed-citation></ref><ref id="B22"><mixed-citation xmlns:xlink="http://www.w3.org/1999/xlink" xlink:type="simple">
          <person-group><name name-style="western"><surname>Liao</surname><given-names>TY</given-names></name><name name-style="western"><surname>Kullander</surname><given-names>SO</given-names></name><name name-style="western"><surname>Fang</surname><given-names>F</given-names></name></person-group> (<year>2011</year>) <article-title>Phylogenetic position of rasborin cyprinids and monophyly of major lineages among the <tp:taxon-name><tp:taxon-name-part taxon-name-part-type="subfamily">Danioninae</tp:taxon-name-part></tp:taxon-name>, based on morphological characters (<tp:taxon-name><tp:taxon-name-part taxon-name-part-type="order">Cypriniformes</tp:taxon-name-part></tp:taxon-name>: <tp:taxon-name><tp:taxon-name-part taxon-name-part-type="family">Cyprinidae</tp:taxon-name-part></tp:taxon-name>).</article-title> <source>Journal of Zoological Systematics and Evolutionary Research</source> <volume>49</volume>: <fpage>224</fpage>–<lpage>232</lpage>. <ext-link xlink:type="simple" ext-link-type="doi" xlink:href="10.1111/j.1439-0469.2011.00621.x">https://doi.org/10.1111/j.1439-0469.2011.00621.x</ext-link></mixed-citation></ref><ref id="B23"><mixed-citation xmlns:xlink="http://www.w3.org/1999/xlink" xlink:type="simple">
          <person-group><name name-style="western"><surname>Liao</surname><given-names>TY</given-names></name><name name-style="western"><surname>Arroyave</surname><given-names>J</given-names></name><name name-style="western"><surname>Stiassny</surname><given-names>MLJ</given-names></name></person-group> (<year>2012</year>) <article-title>Diagnosis of Asian <italic><tp:taxon-name><tp:taxon-name-part taxon-name-part-type="genus">Raiamas</tp:taxon-name-part></tp:taxon-name></italic> (<tp:taxon-name><tp:taxon-name-part taxon-name-part-type="subclass">Teleostei</tp:taxon-name-part></tp:taxon-name>: <tp:taxon-name><tp:taxon-name-part taxon-name-part-type="family">Cyprinidae</tp:taxon-name-part></tp:taxon-name>: <tp:taxon-name><tp:taxon-name-part taxon-name-part-type="subtribe">Chedrina</tp:taxon-name-part></tp:taxon-name>) with comments on chedrin relationships and previously proposed diagnostic characters for <italic><tp:taxon-name><tp:taxon-name-part taxon-name-part-type="genus">Opsaridium</tp:taxon-name-part></tp:taxon-name></italic> and <italic><tp:taxon-name><tp:taxon-name-part taxon-name-part-type="genus">Raiamas</tp:taxon-name-part></tp:taxon-name></italic>.</article-title> <source>Ichthyological Research</source> <volume>59</volume>: <fpage>328</fpage>–<lpage>341</lpage>. <ext-link xlink:type="simple" ext-link-type="doi" xlink:href="10.1007/s10228-012-0296-9">https://doi.org/10.1007/s10228-012-0296-9</ext-link></mixed-citation></ref></ref-list></tp:taxon-treatment>
