# Supplementary material for: Phylogeographic, morphometric and taxonomic re-evaluation of the river sardine, Mesobola brevianalis (Boulenger, 1908) (Teleostei, Cyprinidae, Chedrini)
Source: Zookeys. 2016 Dec 16;(641):121–50. doi: 10.3897/zookeys.641.10434 (PMC5240351; doi:10.3897/zookeys.641.10434)
Supplement: XML Treatment for Engraulicypris brevianalis [file zookeys.641.10434-treatment2.xml]

<!DOCTYPE tp:taxon-treatment
  PUBLIC "-//TaxonX//DTD Taxonomic Treatment Publishing DTD v0 20100105//EN" "tax-treatment-NSO.dtd">
<tp:taxon-treatment xmlns:tp="http://www.plazi.org/taxpub"><tp:treatment-meta><kwd-group><label>Taxon classification</label><kwd><named-content content-type="kingdom">Animalia</named-content></kwd><kwd><named-content content-type="order">Cypriniformes</named-content></kwd><kwd><named-content content-type="family">Cyprinidae</named-content></kwd></kwd-group><mixed-citation publication-type="journal"><person-group><name><surname>Riddin</surname><given-names>Megan A.</given-names></name><name><surname>Bills</surname><given-names>I. Roger</given-names></name><name><surname>Villet</surname><given-names>Martin H.</given-names></name></person-group><article-title>Phylogeographic, morphometric and taxonomic re-evaluation of the river sardine, <italic><tp:taxon-name><tp:taxon-name-part taxon-name-part-type="genus">Mesobola</tp:taxon-name-part> <tp:taxon-name-part taxon-name-part-type="species">brevianalis</tp:taxon-name-part></tp:taxon-name></italic> (Boulenger, 1908) (<tp:taxon-name><tp:taxon-name-part taxon-name-part-type="subclass">Teleostei</tp:taxon-name-part></tp:taxon-name>, <tp:taxon-name><tp:taxon-name-part taxon-name-part-type="family">Cyprinidae</tp:taxon-name-part></tp:taxon-name>, <tp:taxon-name><tp:taxon-name-part taxon-name-part-type="other">Chedrini</tp:taxon-name-part></tp:taxon-name>)</article-title><source>Zookeys</source><day>16</day><month>12</month><year>2016</year><volume>2016</volume><issue>641</issue><fpage>121</fpage><lpage>150</lpage><pub-id pub-id-type="doi">10.3897/zookeys.641.10434</pub-id></mixed-citation></tp:treatment-meta><tp:nomenclature><tp:taxon-name>
              <tp:taxon-name-part taxon-name-part-type="genus">Engraulicypris</tp:taxon-name-part>
              <tp:taxon-name-part taxon-name-part-type="species">brevianalis</tp:taxon-name-part>
            </tp:taxon-name><tp:taxon-authority>(Boulenger, 1908)</tp:taxon-authority><tp:taxon-status xmlns:xlink="http://www.w3.org/1999/xlink" xlink:type="simple">comb. n.</tp:taxon-status><tp:nomenclature-citation-list><tp:nomenclature-citation><tp:taxon-name>
                  <tp:taxon-name-part taxon-name-part-type="genus">Neobola</tp:taxon-name-part> <tp:taxon-name-part taxon-name-part-type="species">brevianalis</tp:taxon-name-part></tp:taxon-name><comment>Boulenger, 1908. <italic>Annals of the Natal Government Museum</italic> 1(3): 281. Holotype: unsexed; “Mkuzi River, Zululand, Transvaal [sic]” [<abbrev xmlns:xlink="http://www.w3.org/1999/xlink" content-type="institution" xlink:title="Natural History Museum, London" id="ABBRID0EQ5BI" xlink:type="simple">BMNH</abbrev> 1907.4.17.90] in formalin [<abbrev xmlns:xlink="http://www.w3.org/1999/xlink" content-type="institution" xlink:title="Natural History Museum, London" id="ABBRID0EV5BI" xlink:type="simple">BMNH</abbrev>].</comment></tp:nomenclature-citation><tp:nomenclature-citation><tp:taxon-name>= <tp:taxon-name-part taxon-name-part-type="genus">Engraulicypris</tp:taxon-name-part> <tp:taxon-name-part taxon-name-part-type="species">whitei</tp:taxon-name-part></tp:taxon-name><comment> van der Horst, 1934. <italic>Annals of the <named-content xmlns:xlink="http://www.w3.org/1999/xlink" xlink:type="simple" content-type="institution" xlink:href="http://grbio.org/institution/transvaal-museum" id="NCID0EI6BI">Transvaal Museum</named-content></italic> 15(3): 281, unnumbered fig. Syntypes: 5 unsexed, Petronella [<named-content xmlns:xlink="http://www.w3.org/1999/xlink" content-type="dwc:institutional_code" xlink:type="simple">SAIAB</named-content> 30040 ex <named-content xmlns:xlink="http://www.w3.org/1999/xlink" content-type="dwc:institutional_code" xlink:type="simple">TMP</named-content> 15024]; 4 unsexed, Hammanskraal [<named-content xmlns:xlink="http://www.w3.org/1999/xlink" content-type="dwc:institutional_code" xlink:type="simple">SAIAB</named-content> 30041 ex <named-content xmlns:xlink="http://www.w3.org/1999/xlink" content-type="dwc:institutional_code" xlink:type="simple">TMP</named-content> 16022] in formalin [<named-content xmlns:xlink="http://www.w3.org/1999/xlink" content-type="dwc:institutional_code" xlink:type="simple">SAIAB</named-content>]. </comment></tp:nomenclature-citation></tp:nomenclature-citation-list></tp:nomenclature><tp:treatment-sec sec-type="material" id="SECID0EIBCI"><title>Material examined.</title><p>
              <bold><italic><tp:taxon-name><tp:taxon-name-part taxon-name-part-type="genus">Engraulicypris</tp:taxon-name-part> <tp:taxon-name-part taxon-name-part-type="species">brevianalis</tp:taxon-name-part></tp:taxon-name></italic>: Holotype</bold>, <abbrev xmlns:xlink="http://www.w3.org/1999/xlink" content-type="institution" xlink:title="Natural History Museum, London" id="ABBRID0E2BCI" xlink:type="simple">BMNH</abbrev> No 1907.4.17: 90, <abbrev xmlns:xlink="http://www.w3.org/1999/xlink" xlink:title="standard length" id="ABBRID0EACCI" xlink:type="simple">SL</abbrev> 67 mm. “Mkuzi River, Zululand, Transvaal”. [<abbrev xmlns:xlink="http://www.w3.org/1999/xlink" content-type="institution" xlink:title="Natural History Museum, London" id="ABBRID0EHCCI" xlink:type="simple">BMNH</abbrev>]. <bold><italic><tp:taxon-name><tp:taxon-name-part taxon-name-part-type="genus">Engraulicypris</tp:taxon-name-part> <tp:taxon-name-part taxon-name-part-type="species">whitei</tp:taxon-name-part></tp:taxon-name></italic>: Syntypes</bold>, <named-content xmlns:xlink="http://www.w3.org/1999/xlink" content-type="dwc:institutional_code" xlink:type="simple">SAIAB</named-content> 30040 (ex <named-content xmlns:xlink="http://www.w3.org/1999/xlink" content-type="dwc:institutional_code" xlink:type="simple">TM</named-content> 15024) (5) and <named-content xmlns:xlink="http://www.w3.org/1999/xlink" content-type="dwc:institutional_code" xlink:type="simple">SAIAB</named-content> 30041 (ex <named-content xmlns:xlink="http://www.w3.org/1999/xlink" content-type="dwc:institutional_code" xlink:type="simple">TM</named-content> 16022) (4), “Aapies River (Limpopo System) near Petronella and near Hammanskraal (Transvaal)”. Other material, see Table <xref ref-type="table" rid="T2">2</xref>.</p><!--PageBreak--><!--PageBreak--></tp:treatment-sec><tp:treatment-sec sec-type="diagnosis" id="SECID0ECECI"><title>Diagnosis.</title><p>Caudal fin membrane clear towards vivid yellow at fork; anal fin extending two thirds of length of caudal peduncle; caudal peduncle moderately long; operculum entirely (not partially) shiny; body midline silver (not black); iris dark to light grey (not white); head with tubercles along lower jaw and lower head in breeding males; snout rounded (not pointed), darker dorsally; pelvic fin melanophores absent.</p></tp:treatment-sec><tp:treatment-sec sec-type="Morphology" id="SECID0EHECI"><title>Morphology.</title><p>(Figs <xref ref-type="fig" rid="F6">6</xref>–<xref ref-type="fig" rid="F8">8</xref>; Table <xref ref-type="table" rid="T5">5</xref>). Maximum <abbrev xmlns:xlink="http://www.w3.org/1999/xlink" xlink:title="standard length" id="ABBRID0EZECI" xlink:type="simple">SL</abbrev> 75 mm. Body elongated; somewhat fusiform; laterally compressed. Maximum body depth at middle pelvic and pectoral fin origin. Pre-dorsal profile straight or slightly convex behind head. Head length 20% <abbrev xmlns:xlink="http://www.w3.org/1999/xlink" xlink:title="standard length" id="ABBRID0EAFCI" xlink:type="simple">SL</abbrev>; with tubercles along lower jaw and lower head. Snout rounded; short; 30% of head length. Mouth terminal; slightly crescent-shaped with long anterior side; reaching anterior border of orbit. Nostrils large; level with dorsal margin of eye; separated from orbit by less than one orbit radius. Tubular anterior naris short; adjacent to open posterior naris. Eye lateral; visible from above and below (more prominent); diameter 35% of head length. First gill arch with 8+3 gill rakers on cerato- and epibranchial arms, respectively. Gill rakers long; pointed; widely-spaced. Pharyngeal bones in three rows. Pharyngeal teeth 4,3,2–2,3,4; robust and long; falcate.</p><fig id="F7" position="float" orientation="portrait"><label>Figure 7.</label><caption><p>Photographs of preserved type specimens of <italic><tp:taxon-name><tp:taxon-name-part taxon-name-part-type="genus">Engraulicypris</tp:taxon-name-part></tp:taxon-name></italic> species. Scale bars = 1 cm.</p></caption><graphic xmlns:xlink="http://www.w3.org/1999/xlink" xlink:href="zookeys-641-121-g007.jpg" position="float" orientation="portrait" xlink:type="simple" id="oo_115295.jpg"/></fig><fig id="F8" position="float" orientation="portrait"><label>Figure 8.</label><caption><p>X-ray images of specimens of <italic><tp:taxon-name><tp:taxon-name-part taxon-name-part-type="genus">Engraulicypris</tp:taxon-name-part></tp:taxon-name></italic> species.</p></caption><graphic xmlns:xlink="http://www.w3.org/1999/xlink" xlink:href="zookeys-641-121-g008.jpg" position="float" orientation="portrait" xlink:type="simple" id="oo_115296.jpg"/></fig><p>Modal fin formulae in Table <xref ref-type="table" rid="T5">5</xref>. Fins large in relation to body size. Dorsal fin closer to caudal fin than tip of snout; more or less above origin of anal fin; length 17% <abbrev xmlns:xlink="http://www.w3.org/1999/xlink" xlink:title="standard length" id="ABBRID0EVGCI" xlink:type="simple">SL</abbrev>; posterior margin straight; rays soft; anterior-most branched fin ray longest. Pectoral fins largest; reaching <sup>1</sup>/<sub>2</sub> to <sup>3</sup>/<sub>4</sub> distance to base of pelvic fin; fin lacking lobe at base. Pelvic fins reaching <sup>2</sup>/<sub>3</sub> distance to base of anal fin; relatively small; pointed; fin lacking a basal lobe. Anal fin moderately long; extending <sup>2</sup>/<sub>3</sub> length of caudal peduncle; last unbranched ray longest. Ano-genital opening at anterior of base of anal fin. Caudal peduncle moderately long. Caudal fin forked; lobes with slightly concave interior and extending into point; upper lobe shorter.</p><p>Scales small to medium relative to body size; in regular rows; cycloid, slightly elongate; radially striate. Base of anal fin lacking sheath scales. Lateral line present; complete; dipping sharply towards ventral at tip of pectoral fin; joining midline at posterior of caudal peduncle; scale count 53–57 (n = 2) along lateral line, 18 around caudal peduncle.</p></tp:treatment-sec><tp:treatment-sec sec-type="Live colouration" id="SECID0ENHCI"><title>Live colouration.</title><p>(Fig. <xref ref-type="fig" rid="F6">6</xref>). Body silver, without vertical bars or bands. Dorsum pale brown with small dark brown melanophores, midline silver. Snout darker dorsally. Operculum entirely metallic silver. Iris dark to light grey. Dorsal fin membrane clear; rays clear with olive melanophores; fading towards tips. Caudal fin membrane clear, vivid yellow at fork; rays light olive; rays lighter towards tips; melanophores small, dark, fading towards rear. Anal fin rays clear; membrane clear; dark spotting above origin; melanophores dark olive fading towards tips. Pectoral fin membranes clear; rays clear; first ray with few dark melanophores. Pelvic fin rays clear; membrane clear.</p></tp:treatment-sec><tp:treatment-sec sec-type="Preserved colouration" id="SECID0EXHCI"><title>Preserved colouration.</title><p>(Fig. <xref ref-type="fig" rid="F7">7</xref>). Body and head white and silver with dark spotting sparse to densely packed towards caudal fin on midline and on dorsal surface. Scales on dorsal surface lightly pigmented. Ventral scale pigmentation as intense as dorsal surface. Dorsal surface of head lightly pigmented. Melanophores small, dark; clustered on rear of head, below orbit and on lips and snout; along midline, increasing <!--PageBreak-->in intensity to caudal fin; browner on dorsal surface above midline; forming a small, dark line above anal fin. Operculum and posterior edge of orbit with silver sheen. Membranes between fin rays clear. Pelvic fin clear membranes and rays. Dorsal, caudal and pectoral fin membranes clear; rays with melanophores small, dark, widely-spaced; rays pale grey.</p></tp:treatment-sec><tp:treatment-sec sec-type="etymology" id="SECID0EDICI"><title>Etymology.</title><p>‘<italic>Brevianalis</italic>’ alludes to the relatively short anal fin. ‘<italic>Whitei</italic>’ honours Mr A. G. White, who collected the type specimens in the Aapies River near Petronella and Hammanskraal.</p></tp:treatment-sec><tp:treatment-sec sec-type="distribution" id="SECID0ENICI"><title>Distribution.</title><p>Botswana, Zimbabwe, South Africa, Swaziland, Mocambique: Limpopo River, Incomati River, Pongolo River, St Lucia system, Mkhuze River.</p><!--PageBreak--><!--PageBreak--></tp:treatment-sec><tp:treatment-sec sec-type="type locality" id="SECID0EUICI"><title>Type locality.</title><p>Mkuzi River (perhaps within 40 km east or west of <named-content xmlns:xlink="http://www.w3.org/1999/xlink" content-type="dwc:verbatimCoordinates" xlink:type="simple"><named-content content-type="geo-json" specific-use="{&#34;type&#34;:&#34;Point&#34;,&#34;coordinates&#34;:[32.000000,-27.583333]}" id="NCID0E4ICI" xlink:type="simple">27°35'S 32°00'E</named-content></named-content>), South Africa.</p></tp:treatment-sec><tp:treatment-sec sec-type="biology" id="SECID0ECJCI"><title>Biology.</title><p>Pelagic species preferring close proximity to substrate and seeking out slacker areas such as backwater, eddies and pools below riffles. Occurs in shoals and prefers well-aerated, open water in flowing rivers (<xref ref-type="bibr" rid="B28">Skelton 2001</xref>), favouring the upper stratum (<xref ref-type="bibr" rid="B9">Engelbrecht and Mulder 1999</xref>). Feeds from water column on planktonic crustaceans and insects (e.g. midges and ants) (<xref ref-type="bibr" rid="B28">Skelton 2001</xref>). Caught at night with light. Breeding occurs in early summer (<xref ref-type="bibr" rid="B28">Skelton 2001</xref>). Found in dams where appears to propagate successfully with little predation and moves around in rivers according to seasonal flows. Appears to migrate up streams in spring to breed where it is found in tributaries.</p></tp:treatment-sec><tp:treatment-sec sec-type="remarks" id="SECID0EYJCI"><title>Remarks.</title><p>The specimen (<named-content xmlns:xlink="http://www.w3.org/1999/xlink" content-type="dwc:institutional_code" xlink:type="simple">SAIAB</named-content> 66270) used by <xref ref-type="bibr" rid="B23">Liao et al. (2012)</xref> to represent a DNA sequence of <italic><tp:taxon-name><tp:taxon-name-part taxon-name-part-type="genus">Mesobola</tp:taxon-name-part> <tp:taxon-name-part taxon-name-part-type="species">brevianalis</tp:taxon-name-part></tp:taxon-name></italic> and is from the Usuthu River (Table <xref ref-type="table" rid="T1">1</xref>), and does belong to that species (Fig. <xref ref-type="fig" rid="F3">3</xref>).</p></tp:treatment-sec><tp:treatment-sec><!--Section generated to contain objects referenced in tp:taxon-treatment.--><table-wrap id="T2" position="float" orientation="portrait"><label>Table 2.</label><caption><p>Sample catalogue numbers and locality information for specimens from which measurements were taken for morphometric analysis.</p></caption><table id="TID0EQZBG" rules="all"><tbody><tr><th rowspan="1" colspan="1">Species</th><th rowspan="1" colspan="1">Locality</th><th rowspan="1" colspan="1">Geocoordinates</th><th rowspan="1" colspan="1">
                  <named-content xmlns:xlink="http://www.w3.org/1999/xlink" content-type="dwc:institutional_code" xlink:type="simple">SAIAB</named-content> Catalogue number</th><th rowspan="1" colspan="1">Number of specimens</th></tr><tr><td rowspan="1" colspan="1">
              <italic><tp:taxon-name><tp:taxon-name-part taxon-name-part-type="genus">Engraulicypris</tp:taxon-name-part> <tp:taxon-name-part taxon-name-part-type="species">sardella</tp:taxon-name-part></tp:taxon-name></italic>
            </td><td rowspan="1" colspan="1">Lake Malawi</td><td rowspan="1" colspan="1">
              <named-content xmlns:xlink="http://www.w3.org/1999/xlink" content-type="dwc:verbatimCoordinates" xlink:type="simple"><named-content content-type="geo-json" specific-use="{&#34;type&#34;:&#34;Point&#34;,&#34;coordinates&#34;:[34.930000,-14.120000]}" id="NCID0ELIAG" xlink:type="simple">14.12°S 34.93°E</named-content></named-content>
            </td><td rowspan="1" colspan="1">191026</td><td rowspan="1" colspan="1">5</td></tr><tr><td rowspan="1" colspan="1">
              <italic><tp:taxon-name><tp:taxon-name-part taxon-name-part-type="genus">Mesobola</tp:taxon-name-part> <tp:taxon-name-part taxon-name-part-type="species">brevianalis</tp:taxon-name-part></tp:taxon-name></italic>
            </td><td rowspan="1" colspan="1">Albasini Dam</td><td rowspan="1" colspan="1">
              <named-content xmlns:xlink="http://www.w3.org/1999/xlink" content-type="dwc:verbatimCoordinates" xlink:type="simple"><named-content content-type="geo-json" specific-use="{&#34;type&#34;:&#34;Point&#34;,&#34;coordinates&#34;:[30.120000,-23.100000]}" id="NCID0EPJAG" xlink:type="simple">23.10°S 30.12°E</named-content></named-content>
            </td><td rowspan="1" colspan="1">191910</td><td rowspan="1" colspan="1">20</td></tr><tr><td rowspan="1" colspan="1"/><td rowspan="1" colspan="1">Luvhuvhu River</td><td rowspan="1" colspan="1">
              <named-content xmlns:xlink="http://www.w3.org/1999/xlink" content-type="dwc:verbatimCoordinates" xlink:type="simple"><named-content content-type="geo-json" specific-use="{&#34;type&#34;:&#34;Point&#34;,&#34;coordinates&#34;:[30.700000,-22.900000]}" id="NCID0EIKAG" xlink:type="simple">22.90°S 30.70°E</named-content></named-content>
            </td><td rowspan="1" colspan="1">82589</td><td rowspan="1" colspan="1">7</td></tr><tr><td rowspan="1" colspan="1"/><td rowspan="1" colspan="1">Limpopo River</td><td rowspan="1" colspan="1">
              <named-content xmlns:xlink="http://www.w3.org/1999/xlink" content-type="dwc:verbatimCoordinates" xlink:type="simple"><named-content content-type="geo-json" specific-use="{&#34;type&#34;:&#34;Point&#34;,&#34;coordinates&#34;:[27.940000,-22.990000]}" id="NCID0EBLAG" xlink:type="simple">22.99°S 27.94°E</named-content></named-content>
            </td><td rowspan="1" colspan="1">RB13-Limpopo1</td><td rowspan="1" colspan="1">9</td></tr><tr><td rowspan="1" colspan="1"/><td rowspan="1" colspan="1">Mbwedi River</td><td rowspan="1" colspan="1">
              <named-content xmlns:xlink="http://www.w3.org/1999/xlink" content-type="dwc:verbatimCoordinates" xlink:type="simple"><named-content content-type="geo-json" specific-use="{&#34;type&#34;:&#34;Point&#34;,&#34;coordinates&#34;:[30.660000,-22.840000]}" id="NCID0E1LAG" xlink:type="simple">22.84°S 30.66°E</named-content></named-content>
            </td><td rowspan="1" colspan="1">53570</td><td rowspan="1" colspan="1">4</td></tr><tr><td rowspan="1" colspan="1"/><td rowspan="1" colspan="1">Mutshindudi River</td><td rowspan="1" colspan="1">
              <named-content xmlns:xlink="http://www.w3.org/1999/xlink" content-type="dwc:verbatimCoordinates" xlink:type="simple"><named-content content-type="geo-json" specific-use="{&#34;type&#34;:&#34;Point&#34;,&#34;coordinates&#34;:[30.690000,-22.860000]}" id="NCID0ETMAG" xlink:type="simple">22.86°S 30.69°E</named-content></named-content>
            </td><td rowspan="1" colspan="1">53561</td><td rowspan="1" colspan="1">2</td></tr><tr><td rowspan="1" colspan="1"/><td rowspan="1" colspan="1">Olifants River</td><td rowspan="1" colspan="1">
              <named-content xmlns:xlink="http://www.w3.org/1999/xlink" content-type="dwc:verbatimCoordinates" xlink:type="simple"><named-content content-type="geo-json" specific-use="{&#34;type&#34;:&#34;Point&#34;,&#34;coordinates&#34;:[29.620000,-24.670000]}" id="NCID0EMNAG" xlink:type="simple">24.67°S 29.62°E</named-content></named-content>
            </td><td rowspan="1" colspan="1">61119</td><td rowspan="1" colspan="1">10</td></tr><tr><td rowspan="1" colspan="1"/><td rowspan="1" colspan="1">–</td><td rowspan="1" colspan="1">
              <named-content xmlns:xlink="http://www.w3.org/1999/xlink" content-type="dwc:verbatimCoordinates" xlink:type="simple"><named-content content-type="geo-json" specific-use="{&#34;type&#34;:&#34;Point&#34;,&#34;coordinates&#34;:[30.820000,-24.180000]}" id="NCID0EFOAG" xlink:type="simple">24.18°S 30.82°E</named-content></named-content>
            </td><td rowspan="1" colspan="1">RB13-Mes26</td><td rowspan="1" colspan="1">31</td></tr><tr><td rowspan="1" colspan="1"/><td rowspan="1" colspan="1">White Mbuluzi River</td><td rowspan="1" colspan="1">
              <named-content xmlns:xlink="http://www.w3.org/1999/xlink" content-type="dwc:verbatimCoordinates" xlink:type="simple"><named-content content-type="geo-json" specific-use="{&#34;type&#34;:&#34;Point&#34;,&#34;coordinates&#34;:[31.870000,-26.160000]}" id="NCID0E5OAG" xlink:type="simple">26.16°S 31.87°E</named-content></named-content>
            </td><td rowspan="1" colspan="1">RB13-Mes19</td><td rowspan="1" colspan="1">32</td></tr><tr><td rowspan="1" colspan="1"/><td rowspan="1" colspan="1">Crocodile River</td><td rowspan="1" colspan="1">
              <named-content xmlns:xlink="http://www.w3.org/1999/xlink" content-type="dwc:verbatimCoordinates" xlink:type="simple"><named-content content-type="geo-json" specific-use="{&#34;type&#34;:&#34;Point&#34;,&#34;coordinates&#34;:[31.320000,-25.520000]}" id="NCID0EXPAG" xlink:type="simple">25.52°S 31.32°E</named-content></named-content>
            </td><td rowspan="1" colspan="1">RB13-Mes22</td><td rowspan="1" colspan="1">33</td></tr><tr><td rowspan="1" colspan="1"/><td rowspan="1" colspan="1">Mlumati River</td><td rowspan="1" colspan="1">
              <named-content xmlns:xlink="http://www.w3.org/1999/xlink" content-type="dwc:verbatimCoordinates" xlink:type="simple"><named-content content-type="geo-json" specific-use="{&#34;type&#34;:&#34;Point&#34;,&#34;coordinates&#34;:[31.560000,-25.680000]}" id="NCID0EQQAG" xlink:type="simple">25.68°S 31.56°E</named-content></named-content>
            </td><td rowspan="1" colspan="1">RB13-Mes21</td><td rowspan="1" colspan="1">32</td></tr><tr><td rowspan="1" colspan="1"/><td rowspan="1" colspan="1">Nkomati River</td><td rowspan="1" colspan="1">
              <named-content xmlns:xlink="http://www.w3.org/1999/xlink" content-type="dwc:verbatimCoordinates" xlink:type="simple"><named-content content-type="geo-json" specific-use="{&#34;type&#34;:&#34;Point&#34;,&#34;coordinates&#34;:[31.440000,-25.760000]}" id="NCID0EJRAG" xlink:type="simple">25.76°S 31.44°E</named-content></named-content>
            </td><td rowspan="1" colspan="1">66145</td><td rowspan="1" colspan="1">18</td></tr><tr><td rowspan="1" colspan="1"/><td rowspan="1" colspan="1">Sabie River</td><td rowspan="1" colspan="1">
              <named-content xmlns:xlink="http://www.w3.org/1999/xlink" content-type="dwc:verbatimCoordinates" xlink:type="simple"><named-content content-type="geo-json" specific-use="{&#34;type&#34;:&#34;Point&#34;,&#34;coordinates&#34;:[31.200000,-25.020000]}" id="NCID0ECSAG" xlink:type="simple">25.02°S 31.20°E</named-content></named-content>
            </td><td rowspan="1" colspan="1">RB13-Mes23</td><td rowspan="1" colspan="1">15</td></tr><tr><td rowspan="1" colspan="1"/><td rowspan="1" colspan="1">Mtindzekwa River</td><td rowspan="1" colspan="1">
              <named-content xmlns:xlink="http://www.w3.org/1999/xlink" content-type="dwc:verbatimCoordinates" xlink:type="simple"><named-content content-type="geo-json" specific-use="{&#34;type&#34;:&#34;Point&#34;,&#34;coordinates&#34;:[31.830000,-26.740000]}" id="NCID0E2SAG" xlink:type="simple">26.74°S 31.83°E</named-content></named-content>
            </td><td rowspan="1" colspan="1">RB13-Mes23</td><td rowspan="1" colspan="1">31</td></tr><tr><td rowspan="1" colspan="1"/><td rowspan="1" colspan="1">Usuthu River</td><td rowspan="1" colspan="1">
              <named-content xmlns:xlink="http://www.w3.org/1999/xlink" content-type="dwc:verbatimCoordinates" xlink:type="simple"><named-content content-type="geo-json" specific-use="{&#34;type&#34;:&#34;Point&#34;,&#34;coordinates&#34;:[31.910000,-26.860000]}" id="NCID0EUTAG" xlink:type="simple">26.86°S 31.91°E</named-content></named-content>
            </td><td rowspan="1" colspan="1">66270</td><td rowspan="1" colspan="1">18</td></tr><tr><td rowspan="1" colspan="1"/><td rowspan="1" colspan="1">Hluhluwe River</td><td rowspan="1" colspan="1">
              <named-content xmlns:xlink="http://www.w3.org/1999/xlink" content-type="dwc:verbatimCoordinates" xlink:type="simple"><named-content content-type="geo-json" specific-use="{&#34;type&#34;:&#34;Point&#34;,&#34;coordinates&#34;:[32.280000,-28.380000]}" id="NCID0ENUAG" xlink:type="simple">28.38°S 32.28°E</named-content></named-content>
            </td><td rowspan="1" colspan="1">RB13-Mes04</td><td rowspan="1" colspan="1">39</td></tr><tr><td rowspan="1" colspan="1"/><td rowspan="1" colspan="1">Mfolozi River</td><td rowspan="1" colspan="1">
              <named-content xmlns:xlink="http://www.w3.org/1999/xlink" content-type="dwc:verbatimCoordinates" xlink:type="simple"><named-content content-type="geo-json" specific-use="{&#34;type&#34;:&#34;Point&#34;,&#34;coordinates&#34;:[32.030000,-28.380000]}" id="NCID0EGVAG" xlink:type="simple">28.38°S 32.03°E</named-content></named-content>
            </td><td rowspan="1" colspan="1">RB13-Mes02</td><td rowspan="1" colspan="1">5</td></tr><tr><td rowspan="1" colspan="1"/><td rowspan="1" colspan="1">Mkhuze River</td><td rowspan="1" colspan="1">
              <named-content xmlns:xlink="http://www.w3.org/1999/xlink" content-type="dwc:verbatimCoordinates" xlink:type="simple"><named-content content-type="geo-json" specific-use="{&#34;type&#34;:&#34;Point&#34;,&#34;coordinates&#34;:[32.410000,-27.590000]}" id="NCID0E6VAG" xlink:type="simple">27.59°S 32.41°E</named-content></named-content>
            </td><td rowspan="1" colspan="1">RB13-Mes05</td><td rowspan="1" colspan="1">60</td></tr><tr><td rowspan="1" colspan="1">
              <italic><tp:taxon-name><tp:taxon-name-part taxon-name-part-type="genus">Mesobola</tp:taxon-name-part> <tp:taxon-name-part taxon-name-part-type="species">whitei</tp:taxon-name-part></tp:taxon-name></italic> syntypes</td><td rowspan="1" colspan="1">Aapies River</td><td rowspan="1" colspan="1">
              <named-content xmlns:xlink="http://www.w3.org/1999/xlink" content-type="dwc:verbatimCoordinates" xlink:type="simple"><named-content content-type="geo-json" specific-use="{&#34;type&#34;:&#34;Point&#34;,&#34;coordinates&#34;:[28.280000,-25.420000]}" id="NCID0EDXAG" xlink:type="simple">25.42°S 28.28°E</named-content></named-content>
            </td><td rowspan="1" colspan="1">30041</td><td rowspan="1" colspan="1">9</td></tr><tr><td rowspan="1" colspan="1">
              <italic><tp:taxon-name><tp:taxon-name-part taxon-name-part-type="genus">Mesobola</tp:taxon-name-part> <tp:taxon-name-part taxon-name-part-type="species">gariepinus</tp:taxon-name-part></tp:taxon-name></italic>
            </td><td rowspan="1" colspan="1">Orange River</td><td rowspan="1" colspan="1">
              <named-content xmlns:xlink="http://www.w3.org/1999/xlink" content-type="dwc:verbatimCoordinates" xlink:type="simple"><named-content content-type="geo-json" specific-use="{&#34;type&#34;:&#34;Point&#34;,&#34;coordinates&#34;:[17.560000,-28.690000]}" id="NCID0EHYAG" xlink:type="simple">28.69°S 17.56°E</named-content></named-content>
            </td><td rowspan="1" colspan="1">78805</td><td rowspan="1" colspan="1">16</td></tr><tr><td rowspan="1" colspan="1">
              <italic><tp:taxon-name><tp:taxon-name-part taxon-name-part-type="genus">Mesobola</tp:taxon-name-part> <tp:taxon-name-part taxon-name-part-type="species">howesi</tp:taxon-name-part></tp:taxon-name></italic>
            </td><td rowspan="1" colspan="1">Kunene River</td><td rowspan="1" colspan="1">
              <named-content xmlns:xlink="http://www.w3.org/1999/xlink" content-type="dwc:verbatimCoordinates" xlink:type="simple"><named-content content-type="geo-json" specific-use="{&#34;type&#34;:&#34;Point&#34;,&#34;coordinates&#34;:[14.220000,-17.410000]}" id="NCID0ELZAG" xlink:type="simple">17.41°S 14.22°E</named-content></named-content>
            </td><td rowspan="1" colspan="1">78759</td><td rowspan="1" colspan="1">6</td></tr><tr><td rowspan="1" colspan="1">
              <italic><tp:taxon-name><tp:taxon-name-part taxon-name-part-type="genus">Mesobola</tp:taxon-name-part> <tp:taxon-name-part taxon-name-part-type="species">ngalala</tp:taxon-name-part></tp:taxon-name></italic>
            </td><td rowspan="1" colspan="1">Lucheringo River</td><td rowspan="1" colspan="1">
              <named-content xmlns:xlink="http://www.w3.org/1999/xlink" content-type="dwc:verbatimCoordinates" xlink:type="simple"><named-content content-type="geo-json" specific-use="{&#34;type&#34;:&#34;Point&#34;,&#34;coordinates&#34;:[36.220000,-11.820000]}" id="NCID0EP1AG" xlink:type="simple">11.82°S 36.22°E</named-content></named-content>
            </td><td rowspan="1" colspan="1">74087</td><td rowspan="1" colspan="1">4</td></tr><tr><td rowspan="1" colspan="1"/><td rowspan="1" colspan="1">Rovuma River</td><td rowspan="1" colspan="1">
              <named-content xmlns:xlink="http://www.w3.org/1999/xlink" content-type="dwc:verbatimCoordinates" xlink:type="simple"><named-content content-type="geo-json" specific-use="{&#34;type&#34;:&#34;Point&#34;,&#34;coordinates&#34;:[36.940000,-12.600000]}" id="NCID0EI2AG" xlink:type="simple">12.60°S 36.94°E</named-content></named-content>
            </td><td rowspan="1" colspan="1">73944</td><td rowspan="1" colspan="1">25</td></tr><tr><td rowspan="1" colspan="1"/><td rowspan="1" colspan="1">Lake Chiuta</td><td rowspan="1" colspan="1">
              <named-content xmlns:xlink="http://www.w3.org/1999/xlink" content-type="dwc:verbatimCoordinates" xlink:type="simple"><named-content content-type="geo-json" specific-use="{&#34;type&#34;:&#34;Point&#34;,&#34;coordinates&#34;:[35.830000,-14.780000]}" id="NCID0EB3AG" xlink:type="simple">14.78°S 35.83°E</named-content></named-content>
            </td><td rowspan="1" colspan="1">–</td><td rowspan="1" colspan="1">28</td></tr><tr><td rowspan="1" colspan="4">
              <bold>Total</bold>:</td><td rowspan="1" colspan="1">
              <bold>461</bold>
            </td></tr></tbody></table></table-wrap><fig id="F6" position="float" orientation="portrait"><label>Figure 6.</label><caption><p>Photographs of fresh specimens of <italic><tp:taxon-name><tp:taxon-name-part taxon-name-part-type="genus">Engraulicypris</tp:taxon-name-part></tp:taxon-name></italic> species.</p></caption><graphic xmlns:xlink="http://www.w3.org/1999/xlink" xlink:href="zookeys-641-121-g006.jpg" position="float" orientation="portrait" xlink:type="simple" id="oo_115294.jpg"/></fig><table-wrap id="T5" position="float" orientation="portrait"><label>Table 5.</label><caption><p>Morphometric measurements and meristic counts for <italic><tp:taxon-name><tp:taxon-name-part taxon-name-part-type="genus">Engraulicypris</tp:taxon-name-part> <tp:taxon-name-part taxon-name-part-type="species">brevianalis</tp:taxon-name-part></tp:taxon-name></italic>.</p></caption><table id="TID0EU4BI" rules="all"><tbody><tr><th rowspan="1" colspan="1">Measurement</th><th rowspan="1" colspan="1">n</th><th rowspan="1" colspan="1">Holotype</th><th rowspan="1" colspan="1">Max</th><th rowspan="1" colspan="1">Min</th><th rowspan="1" colspan="1">Mean</th><th rowspan="1" colspan="1">SD</th></tr><tr><th rowspan="1" colspan="1">
                  <abbrev xmlns:xlink="http://www.w3.org/1999/xlink" xlink:title="standard length" id="ABBRID0EX1AI" xlink:type="simple">SL</abbrev>
                </th><th rowspan="1" colspan="1">6</th><th rowspan="1" colspan="1">67.39</th><th rowspan="1" colspan="1">67.39</th><th rowspan="1" colspan="1">41.13</th><th rowspan="1" colspan="1">46.46</th><th rowspan="1" colspan="1">10.30</th></tr><tr><td rowspan="1" colspan="1">Head length (%<abbrev xmlns:xlink="http://www.w3.org/1999/xlink" xlink:title="standard length" id="ABBRID0EV2AI" xlink:type="simple">SL</abbrev>)</td><td rowspan="1" colspan="1">6</td><td rowspan="1" colspan="1">16.56</td><td rowspan="1" colspan="1">24.57</td><td rowspan="1" colspan="1">19.74</td><td rowspan="1" colspan="1">21.20</td><td rowspan="1" colspan="1">1.86</td></tr><tr><td rowspan="1" colspan="1">Head depth (%HL)</td><td rowspan="1" colspan="1">6</td><td rowspan="1" colspan="1">11.59</td><td rowspan="1" colspan="1">86.24</td><td rowspan="1" colspan="1">69.80</td><td rowspan="1" colspan="1">74.61</td><td rowspan="1" colspan="1">6.09</td></tr><tr><td rowspan="1" colspan="1">Snout length (%HL)</td><td rowspan="1" colspan="1">6</td><td rowspan="1" colspan="1">3.53</td><td rowspan="1" colspan="1">37.96</td><td rowspan="1" colspan="1">21.29</td><td rowspan="1" colspan="1">32.95</td><td rowspan="1" colspan="1">5.96</td></tr><tr><td rowspan="1" colspan="1">Orbit diameter (%HL)</td><td rowspan="1" colspan="1">6</td><td rowspan="1" colspan="1">5.65</td><td rowspan="1" colspan="1">45.85</td><td rowspan="1" colspan="1">34.14</td><td rowspan="1" colspan="1">39.69</td><td rowspan="1" colspan="1">4.68</td></tr><tr><td rowspan="1" colspan="1">Postorbit length (%HL)</td><td rowspan="1" colspan="1">6</td><td rowspan="1" colspan="1">6.34</td><td rowspan="1" colspan="1">38.27</td><td rowspan="1" colspan="1">25.62</td><td rowspan="1" colspan="1">30.68</td><td rowspan="1" colspan="1">4.74</td></tr><tr><td rowspan="1" colspan="1">Inter-orbit length (%HL)</td><td rowspan="1" colspan="1">5</td><td rowspan="1" colspan="1">Unknown</td><td rowspan="1" colspan="1">47.19</td><td rowspan="1" colspan="1">36.40</td><td rowspan="1" colspan="1">44.52</td><td rowspan="1" colspan="1">4.59</td></tr><tr><td rowspan="1" colspan="1">Predorsal length (%<abbrev xmlns:xlink="http://www.w3.org/1999/xlink" xlink:title="standard length" id="ABBRID0E1ABI" xlink:type="simple">SL</abbrev>)</td><td rowspan="1" colspan="1">6</td><td rowspan="1" colspan="1">44.35</td><td rowspan="1" colspan="1">65.80</td><td rowspan="1" colspan="1">62.36</td><td rowspan="1" colspan="1">64.00</td><td rowspan="1" colspan="1">1.33</td></tr><tr><td rowspan="1" colspan="1">Prepelvic length (%<abbrev xmlns:xlink="http://www.w3.org/1999/xlink" xlink:title="standard length" id="ABBRID0EYBBI" xlink:type="simple">SL</abbrev>)</td><td rowspan="1" colspan="1">6</td><td rowspan="1" colspan="1">33.46</td><td rowspan="1" colspan="1">50.78</td><td rowspan="1" colspan="1">46.48</td><td rowspan="1" colspan="1">48.23</td><td rowspan="1" colspan="1">1.80</td></tr><tr><td rowspan="1" colspan="1">Dorsal fin Length (%<abbrev xmlns:xlink="http://www.w3.org/1999/xlink" xlink:title="standard length" id="ABBRID0EWCBI" xlink:type="simple">SL</abbrev>)</td><td rowspan="1" colspan="1">6</td><td rowspan="1" colspan="1">12.32</td><td rowspan="1" colspan="1">18.64</td><td rowspan="1" colspan="1">16.01</td><td rowspan="1" colspan="1">17.55</td><td rowspan="1" colspan="1">0.97</td></tr><tr><td rowspan="1" colspan="1">Pectoral fin length (%<abbrev xmlns:xlink="http://www.w3.org/1999/xlink" xlink:title="standard length" id="ABBRID0EUDBI" xlink:type="simple">SL</abbrev>)</td><td rowspan="1" colspan="1">6</td><td rowspan="1" colspan="1">13.40</td><td rowspan="1" colspan="1">22.32</td><td rowspan="1" colspan="1">19.88</td><td rowspan="1" colspan="1">21.66</td><td rowspan="1" colspan="1">0.99</td></tr><tr><td rowspan="1" colspan="1">Pelvic fin length (%<abbrev xmlns:xlink="http://www.w3.org/1999/xlink" xlink:title="standard length" id="ABBRID0ESEBI" xlink:type="simple">SL</abbrev>)</td><td rowspan="1" colspan="1">6</td><td rowspan="1" colspan="1">8.98</td><td rowspan="1" colspan="1">13.66</td><td rowspan="1" colspan="1">11.37</td><td rowspan="1" colspan="1">12.31</td><td rowspan="1" colspan="1">0.97</td></tr><tr><td rowspan="1" colspan="1">Anal fin length (%<abbrev xmlns:xlink="http://www.w3.org/1999/xlink" xlink:title="standard length" id="ABBRID0EQFBI" xlink:type="simple">SL</abbrev>)</td><td rowspan="1" colspan="1">6</td><td rowspan="1" colspan="1">12.08</td><td rowspan="1" colspan="1">17.92</td><td rowspan="1" colspan="1">14.33</td><td rowspan="1" colspan="1">16.07</td><td rowspan="1" colspan="1">1.33</td></tr><tr><td rowspan="1" colspan="1">Body depth (%<abbrev xmlns:xlink="http://www.w3.org/1999/xlink" xlink:title="standard length" id="ABBRID0EOGBI" xlink:type="simple">SL</abbrev>)</td><td rowspan="1" colspan="1">6</td><td rowspan="1" colspan="1">14.27</td><td rowspan="1" colspan="1">23.54</td><td rowspan="1" colspan="1">20.53</td><td rowspan="1" colspan="1">21.96</td><td rowspan="1" colspan="1">1.10</td></tr><tr><td rowspan="1" colspan="1">Body width (%<abbrev xmlns:xlink="http://www.w3.org/1999/xlink" xlink:title="standard length" id="ABBRID0EMHBI" xlink:type="simple">SL</abbrev>)</td><td rowspan="1" colspan="1">5</td><td rowspan="1" colspan="1">Unknown</td><td rowspan="1" colspan="1">13.46</td><td rowspan="1" colspan="1">10.69</td><td rowspan="1" colspan="1">12.08</td><td rowspan="1" colspan="1">1.05</td></tr><tr><td rowspan="1" colspan="1">Caudal peduncle length (%<abbrev xmlns:xlink="http://www.w3.org/1999/xlink" xlink:title="standard length" id="ABBRID0EKIBI" xlink:type="simple">SL</abbrev>)</td><td rowspan="1" colspan="1">6</td><td rowspan="1" colspan="1">10.04</td><td rowspan="1" colspan="1">18.10</td><td rowspan="1" colspan="1">14.10</td><td rowspan="1" colspan="1">15.74</td><td rowspan="1" colspan="1">1.57</td></tr><tr><td rowspan="1" colspan="1">Caudal peduncle depth (%<abbrev xmlns:xlink="http://www.w3.org/1999/xlink" xlink:title="standard length" id="ABBRID0EIJBI" xlink:type="simple">SL</abbrev>)</td><td rowspan="1" colspan="1">6</td><td rowspan="1" colspan="1">6.78</td><td rowspan="1" colspan="1">11.01</td><td rowspan="1" colspan="1">9.52</td><td rowspan="1" colspan="1">10.24</td><td rowspan="1" colspan="1">0.58</td></tr><tr><td rowspan="1" colspan="1">Meristics</td><td rowspan="1" colspan="1">n</td><td rowspan="1" colspan="1">Holotype</td><td rowspan="1" colspan="4">Range</td></tr><tr><td rowspan="1" colspan="1">Dorsal-fin rays</td><td rowspan="1" colspan="1">5</td><td rowspan="1" colspan="1">Unknown</td><td rowspan="1" colspan="4">ii+8 (n = 5)</td></tr><tr><td rowspan="1" colspan="1">Anal-fin rays</td><td rowspan="1" colspan="1">5</td><td rowspan="1" colspan="1">Unknown</td><td rowspan="1" colspan="4">iii+13 (n = 1), iii+14 (n = 3), iii+15 (n = 1)</td></tr><tr><td rowspan="1" colspan="1">Pectoral-fin rays</td><td rowspan="1" colspan="1">5</td><td rowspan="1" colspan="1">Unknown</td><td rowspan="1" colspan="4">i+10 (n = 4), i+11 (n = 1)</td></tr><tr><td rowspan="1" colspan="1">Pelvic-fin rays</td><td rowspan="1" colspan="1">5</td><td rowspan="1" colspan="1">Unknown</td><td rowspan="1" colspan="4">i+7 (n = 5)</td></tr><tr><td rowspan="1" colspan="1">Lateral line scales</td><td rowspan="1" colspan="1">2</td><td rowspan="1" colspan="1">Unknown</td><td rowspan="1" colspan="4">53 (n = 1), 57 (n = 1)</td></tr><tr><td rowspan="1" colspan="1">Caudal peduncle scale</td><td rowspan="1" colspan="1">2</td><td rowspan="1" colspan="1">Unknown</td><td rowspan="1" colspan="4">18 (n = 2)</td></tr><tr><td rowspan="1" colspan="1">Scale rows lat. line-dorsal</td><td rowspan="1" colspan="1">2</td><td rowspan="1" colspan="1">Unknown</td><td rowspan="1" colspan="4">9 (n = 1), 11 (n = 1)</td></tr><tr><td rowspan="1" colspan="1">Scale rows lat. line-pelvic</td><td rowspan="1" colspan="1">2</td><td rowspan="1" colspan="1">Unknown</td><td rowspan="1" colspan="4">2 (n = 2)</td></tr><tr><td rowspan="1" colspan="1">Scale rows lat. line-anal</td><td rowspan="1" colspan="1">2</td><td rowspan="1" colspan="1">Unknown</td><td rowspan="1" colspan="4">2 (n = 2)</td></tr><tr><td rowspan="1" colspan="1">Total vertebrae</td><td rowspan="1" colspan="1">5</td><td rowspan="1" colspan="1">37</td><td rowspan="1" colspan="4">37 (n = 1), 38 (n = 4)</td></tr><tr><td rowspan="1" colspan="1">Abdominal vertebrae</td><td rowspan="1" colspan="1">5</td><td rowspan="1" colspan="1">19</td><td rowspan="1" colspan="4">18 (n = 2), 19 (n = 3)</td></tr><tr><td rowspan="1" colspan="1">Caudal vertebrae</td><td rowspan="1" colspan="1">5</td><td rowspan="1" colspan="1">18</td><td rowspan="1" colspan="4">19 (n = 4), 20 (n = 1)</td></tr><tr><td rowspan="1" colspan="1">Rib pairs</td><td rowspan="1" colspan="1">5</td><td rowspan="1" colspan="1">14</td><td rowspan="1" colspan="4">13 (n = 1), 14 (n = 3), 15 (n = 1)</td></tr></tbody></table></table-wrap><table-wrap id="T1" position="float" orientation="portrait"><label>Table 1.</label><caption><p>Sample catalogue numbers and locality information for specimens from which DNA was extracted for phylogenetic analysis.</p></caption><table id="TID0EC1AG" rules="all"><tbody><tr><th rowspan="1" colspan="2">Taxon and Locality</th><th rowspan="1" colspan="1">Geocoordinates</th><th rowspan="1" colspan="1">
                  <named-content xmlns:xlink="http://www.w3.org/1999/xlink" content-type="dwc:institutional_code" xlink:type="simple">SAIAB</named-content> Catalogue Number</th><th rowspan="1" colspan="1">GenBank accession number</th></tr><tr><td rowspan="1" colspan="5">
              <bold>OUTGROUPS</bold>
            </td></tr><tr><td rowspan="1" colspan="5">
              <italic><tp:taxon-name><tp:taxon-name-part taxon-name-part-type="genus">Neobola</tp:taxon-name-part> <tp:taxon-name-part taxon-name-part-type="species">bottegoi</tp:taxon-name-part></tp:taxon-name></italic>
            </td></tr><tr><td rowspan="1" colspan="1"/><td rowspan="1" colspan="1">Wabe River</td><td rowspan="1" colspan="1">
              <named-content xmlns:xlink="http://www.w3.org/1999/xlink" content-type="dwc:verbatimCoordinates" xlink:type="simple"><named-content content-type="geo-json" specific-use="{&#34;type&#34;:&#34;Point&#34;,&#34;coordinates&#34;:[40.170000,7.440000]}" id="NCID0ERBAE" xlink:type="simple">7.44°N 40.17°E</named-content></named-content>
            </td><td rowspan="1" colspan="1"/><td rowspan="1" colspan="1">
                  <ext-link xmlns:xlink="http://www.w3.org/1999/xlink" ext-link-type="gen" xlink:href="HM224178" xlink:type="simple">HM224178</ext-link>
                </td></tr><tr><td rowspan="1" colspan="5">
              <italic><tp:taxon-name><tp:taxon-name-part taxon-name-part-type="genus">Chelaethiops</tp:taxon-name-part> <tp:taxon-name-part taxon-name-part-type="species">congicus</tp:taxon-name-part></tp:taxon-name></italic>
            </td></tr><tr><td rowspan="1" colspan="1"/><td rowspan="1" colspan="1">Malagarasi River</td><td rowspan="1" colspan="1">
              <named-content xmlns:xlink="http://www.w3.org/1999/xlink" content-type="dwc:verbatimCoordinates" xlink:type="simple"><named-content content-type="geo-json" specific-use="{&#34;type&#34;:&#34;Point&#34;,&#34;coordinates&#34;:[30.050000,-5.180000]}" id="NCID0E6CAE" xlink:type="simple">5.18°S 30.05°E</named-content></named-content>
            </td><td rowspan="1" colspan="1">191919 DT10-A416</td><td rowspan="1" colspan="1">
                  <ext-link xmlns:xlink="http://www.w3.org/1999/xlink" ext-link-type="gen" xlink:href="KX808580" xlink:type="simple">KX808580</ext-link>
                </td></tr><tr><td rowspan="1" colspan="5">
              <italic><tp:taxon-name><tp:taxon-name-part taxon-name-part-type="genus">Raiamas</tp:taxon-name-part> <tp:taxon-name-part taxon-name-part-type="species">salmolucius</tp:taxon-name-part></tp:taxon-name></italic>
            </td></tr><tr><td rowspan="1" colspan="1"/><td rowspan="1" colspan="1">Lulua River</td><td rowspan="1" colspan="1"/><td rowspan="1" colspan="1"/><td rowspan="1" colspan="1">
                  <ext-link xmlns:xlink="http://www.w3.org/1999/xlink" ext-link-type="gen" xlink:href="JX197004.1" xlink:type="simple">JX197004.1</ext-link>
                </td></tr><tr><td rowspan="1" colspan="5">
              <italic><tp:taxon-name><tp:taxon-name-part taxon-name-part-type="genus">Opsaridium</tp:taxon-name-part> <tp:taxon-name-part taxon-name-part-type="species">ubangiense</tp:taxon-name-part></tp:taxon-name></italic>
            </td></tr><tr><td rowspan="1" colspan="1"/><td rowspan="1" colspan="1">Oubangui River</td><td rowspan="1" colspan="1">
              <named-content xmlns:xlink="http://www.w3.org/1999/xlink" content-type="dwc:verbatimCoordinates" xlink:type="simple"><named-content content-type="geo-json" specific-use="{&#34;type&#34;:&#34;Point&#34;,&#34;coordinates&#34;:[20.740000,6.180000]}" id="NCID0ESFAE" xlink:type="simple">6.18°N 20.74°E</named-content></named-content>
            </td><td rowspan="1" colspan="1"/><td rowspan="1" colspan="1">
                  <ext-link xmlns:xlink="http://www.w3.org/1999/xlink" ext-link-type="gen" xlink:href="HM224193" xlink:type="simple">HM224193</ext-link>
                </td></tr><tr><td rowspan="1" colspan="5">
              <italic><tp:taxon-name><tp:taxon-name-part taxon-name-part-type="genus">Engraulicypris</tp:taxon-name-part> <tp:taxon-name-part taxon-name-part-type="species">sardella</tp:taxon-name-part></tp:taxon-name></italic>
            </td></tr><tr><td rowspan="4" colspan="1"/><td rowspan="4" colspan="1">Lake Malawi</td><td rowspan="1" colspan="1"/><td rowspan="1" colspan="1"/><td rowspan="1" colspan="1">
                  <ext-link xmlns:xlink="http://www.w3.org/1999/xlink" ext-link-type="gen" xlink:href="JX196997" xlink:type="simple">JX196997</ext-link>
                </td></tr><tr><td rowspan="3" colspan="1">
              <named-content xmlns:xlink="http://www.w3.org/1999/xlink" content-type="dwc:verbatimCoordinates" xlink:type="simple"><named-content content-type="geo-json" specific-use="{&#34;type&#34;:&#34;Point&#34;,&#34;coordinates&#34;:[34.930000,-14.120000]}" id="NCID0EQHAE" xlink:type="simple">14.12°S 34.93°E</named-content></named-content>
            </td><td rowspan="1" colspan="1">191026</td><td rowspan="1" colspan="1">
                  <ext-link xmlns:xlink="http://www.w3.org/1999/xlink" ext-link-type="gen" xlink:href="HM418189" xlink:type="simple">HM418189</ext-link>
                </td></tr><tr><td rowspan="1" colspan="1">191026 DT13-M066</td><td rowspan="1" colspan="1">
                  <ext-link xmlns:xlink="http://www.w3.org/1999/xlink" ext-link-type="gen" xlink:href="KX788904" xlink:type="simple">KX788904</ext-link>
                </td></tr><tr><td rowspan="1" colspan="1">191026 DT13-M038</td><td rowspan="1" colspan="1">
                  <ext-link xmlns:xlink="http://www.w3.org/1999/xlink" ext-link-type="gen" xlink:href="KX788905" xlink:type="simple">KX788905</ext-link>
                </td></tr><tr><td rowspan="1" colspan="5">
              <bold>INGROUP</bold>
            </td></tr><tr><td rowspan="1" colspan="5">
              <italic><tp:taxon-name><tp:taxon-name-part taxon-name-part-type="genus">Mesobola</tp:taxon-name-part> <tp:taxon-name-part taxon-name-part-type="species">brevianalis</tp:taxon-name-part></tp:taxon-name></italic> <italic>s.s.</italic></td></tr><tr><td rowspan="26" colspan="1"/><td rowspan="2" colspan="1">Albasini Dam</td><td rowspan="2" colspan="1">
              <named-content xmlns:xlink="http://www.w3.org/1999/xlink" content-type="dwc:verbatimCoordinates" xlink:type="simple"><named-content content-type="geo-json" specific-use="{&#34;type&#34;:&#34;Point&#34;,&#34;coordinates&#34;:[30.120000,-23.100000]}" id="NCID0EAKAE" xlink:type="simple">23.10°S 30.12°E</named-content></named-content>
            </td><td rowspan="1" colspan="1">191910 RB12-Misc048</td><td rowspan="1" colspan="1">
                  <ext-link xmlns:xlink="http://www.w3.org/1999/xlink" ext-link-type="gen" xlink:href="KX788875" xlink:type="simple">KX788875</ext-link>
                </td></tr><tr><td rowspan="1" colspan="1">191910 RB12-Misc100</td><td rowspan="1" colspan="1">
                  <ext-link xmlns:xlink="http://www.w3.org/1999/xlink" ext-link-type="gen" xlink:href="KX788876" xlink:type="simple">KX788876</ext-link>
                </td></tr><tr><td rowspan="2" colspan="1">Olifants River</td><td rowspan="2" colspan="1">
              <named-content xmlns:xlink="http://www.w3.org/1999/xlink" content-type="dwc:verbatimCoordinates" xlink:type="simple"><named-content content-type="geo-json" specific-use="{&#34;type&#34;:&#34;Point&#34;,&#34;coordinates&#34;:[30.820000,-24.190000]}" id="NCID0EJLAE" xlink:type="simple">24.19°S 30.82°E</named-content></named-content>
            </td><td rowspan="1" colspan="1">190710 RB13-B066</td><td rowspan="1" colspan="1">
                  <ext-link xmlns:xlink="http://www.w3.org/1999/xlink" ext-link-type="gen" xlink:href="KX788873" xlink:type="simple">KX788873</ext-link>
                </td></tr><tr><td rowspan="1" colspan="1">190710 RB13-B094</td><td rowspan="1" colspan="1">
                  <ext-link xmlns:xlink="http://www.w3.org/1999/xlink" ext-link-type="gen" xlink:href="KX788874" xlink:type="simple">KX788874</ext-link>
                </td></tr><tr><td rowspan="2" colspan="1">White Mbuluzi River</td><td rowspan="2" colspan="1">
              <named-content xmlns:xlink="http://www.w3.org/1999/xlink" content-type="dwc:verbatimCoordinates" xlink:type="simple"><named-content content-type="geo-json" specific-use="{&#34;type&#34;:&#34;Point&#34;,&#34;coordinates&#34;:[31.880000,-26.170000]}" id="NCID0ESMAE" xlink:type="simple">26.17°S 31.88°E</named-content></named-content>
            </td><td rowspan="1" colspan="1">190657 RB13-B012</td><td rowspan="1" colspan="1">
                  <ext-link xmlns:xlink="http://www.w3.org/1999/xlink" ext-link-type="gen" xlink:href="KX788888" xlink:type="simple">KX788888</ext-link>
                </td></tr><tr><td rowspan="1" colspan="1">190657 RB13-B014</td><td rowspan="1" colspan="1">
                  <ext-link xmlns:xlink="http://www.w3.org/1999/xlink" ext-link-type="gen" xlink:href="KX788889" xlink:type="simple">KX788889</ext-link>
                </td></tr><tr><td rowspan="2" colspan="1">Crocodile River</td><td rowspan="2" colspan="1">
              <named-content xmlns:xlink="http://www.w3.org/1999/xlink" content-type="dwc:verbatimCoordinates" xlink:type="simple"><named-content content-type="geo-json" specific-use="{&#34;type&#34;:&#34;Point&#34;,&#34;coordinates&#34;:[31.330000,-25.530000]}" id="NCID0E2NAE" xlink:type="simple">25.53°S 31.33°E</named-content></named-content>
            </td><td rowspan="1" colspan="1">190670 RB13-B040</td><td rowspan="1" colspan="1">
                  <ext-link xmlns:xlink="http://www.w3.org/1999/xlink" ext-link-type="gen" xlink:href="KX788899" xlink:type="simple">KX788899</ext-link>
                </td></tr><tr><td rowspan="1" colspan="1">190670 RB13-B050</td><td rowspan="1" colspan="1">
                  <ext-link xmlns:xlink="http://www.w3.org/1999/xlink" ext-link-type="gen" xlink:href="KX788900" xlink:type="simple">KX788900</ext-link>
                </td></tr><tr><td rowspan="3" colspan="1">Mlumati River</td><td rowspan="2" colspan="1">
              <named-content xmlns:xlink="http://www.w3.org/1999/xlink" content-type="dwc:verbatimCoordinates" xlink:type="simple"><named-content content-type="geo-json" specific-use="{&#34;type&#34;:&#34;Point&#34;,&#34;coordinates&#34;:[31.560000,-25.680000]}" id="NCID0EEPAE" xlink:type="simple">25.68°S 31.56°E</named-content></named-content>
            </td><td rowspan="1" colspan="1">190621 RB13-B044</td><td rowspan="1" colspan="1">
                  <ext-link xmlns:xlink="http://www.w3.org/1999/xlink" ext-link-type="gen" xlink:href="KX788896" xlink:type="simple">KX788896</ext-link>
                </td></tr><tr><td rowspan="1" colspan="1">190621 RB13-B033</td><td rowspan="1" colspan="1">
                  <ext-link xmlns:xlink="http://www.w3.org/1999/xlink" ext-link-type="gen" xlink:href="KX788897" xlink:type="simple">KX788897</ext-link>
                </td></tr><tr><td rowspan="1" colspan="1">
              <named-content xmlns:xlink="http://www.w3.org/1999/xlink" content-type="dwc:verbatimCoordinates" xlink:type="simple"><named-content content-type="geo-json" specific-use="{&#34;type&#34;:&#34;Point&#34;,&#34;coordinates&#34;:[31.440000,-25.760000]}" id="NCID0EKQAE" xlink:type="simple">25.76°S 31.44°E</named-content></named-content>
            </td><td rowspan="1" colspan="1">66145 S7</td><td rowspan="1" colspan="1">
                  <ext-link xmlns:xlink="http://www.w3.org/1999/xlink" ext-link-type="gen" xlink:href="KX788898" xlink:type="simple">KX788898</ext-link>
                </td></tr><tr><td rowspan="1" colspan="1">Sabie River</td><td rowspan="1" colspan="1">
              <named-content xmlns:xlink="http://www.w3.org/1999/xlink" content-type="dwc:verbatimCoordinates" xlink:type="simple"><named-content content-type="geo-json" specific-use="{&#34;type&#34;:&#34;Point&#34;,&#34;coordinates&#34;:[31.210000,-25.020000]}" id="NCID0EGRAE" xlink:type="simple">25.02°S 31.21°E</named-content></named-content>
            </td><td rowspan="1" colspan="1">190665 RB13-B062</td><td rowspan="1" colspan="1">
                  <ext-link xmlns:xlink="http://www.w3.org/1999/xlink" ext-link-type="gen" xlink:href="KX788895" xlink:type="simple">KX788895</ext-link>
                </td></tr><tr><td rowspan="2" colspan="1">Usuthu River</td><td rowspan="2" colspan="1">
              <named-content xmlns:xlink="http://www.w3.org/1999/xlink" content-type="dwc:verbatimCoordinates" xlink:type="simple"><named-content content-type="geo-json" specific-use="{&#34;type&#34;:&#34;Point&#34;,&#34;coordinates&#34;:[31.910000,-26.860000]}" id="NCID0ECSAE" xlink:type="simple">26.86°S 31.91°E</named-content></named-content>
            </td><td rowspan="1" colspan="1">66270</td><td rowspan="1" colspan="1">
                  <ext-link xmlns:xlink="http://www.w3.org/1999/xlink" ext-link-type="gen" xlink:href="HM224176" xlink:type="simple">HM224176</ext-link>
                </td></tr><tr><td rowspan="1" colspan="1">190635 RB13-B048</td><td rowspan="1" colspan="1">
                  <ext-link xmlns:xlink="http://www.w3.org/1999/xlink" ext-link-type="gen" xlink:href="KX788883" xlink:type="simple">KX788883</ext-link>
                </td></tr><tr><td rowspan="4" colspan="1">Pongolo River</td><td rowspan="2" colspan="1">
              <named-content xmlns:xlink="http://www.w3.org/1999/xlink" content-type="dwc:verbatimCoordinates" xlink:type="simple"><named-content content-type="geo-json" specific-use="{&#34;type&#34;:&#34;Point&#34;,&#34;coordinates&#34;:[31.700000,-27.400000]}" id="NCID0ELTAE" xlink:type="simple">27.40°S 31.70°E</named-content></named-content>
            </td><td rowspan="1" colspan="1">190682 RB13-B269</td><td rowspan="1" colspan="1">
                  <ext-link xmlns:xlink="http://www.w3.org/1999/xlink" ext-link-type="gen" xlink:href="KX788884" xlink:type="simple">KX788884</ext-link>
                </td></tr><tr><td rowspan="1" colspan="1">190682 RB13-B252</td><td rowspan="1" colspan="1">
                  <ext-link xmlns:xlink="http://www.w3.org/1999/xlink" ext-link-type="gen" xlink:href="KX788885" xlink:type="simple">KX788885</ext-link>
                </td></tr><tr><td rowspan="2" colspan="1">
              <named-content xmlns:xlink="http://www.w3.org/1999/xlink" content-type="dwc:verbatimCoordinates" xlink:type="simple"><named-content content-type="geo-json" specific-use="{&#34;type&#34;:&#34;Point&#34;,&#34;coordinates&#34;:[31.750000,-27.350000]}" id="NCID0ERUAE" xlink:type="simple">27.35°S 31.75°E</named-content></named-content>
            </td><td rowspan="1" colspan="1">188141 RB13-B279</td><td rowspan="1" colspan="1">
                  <ext-link xmlns:xlink="http://www.w3.org/1999/xlink" ext-link-type="gen" xlink:href="KX788886" xlink:type="simple">KX788886</ext-link>
                </td></tr><tr><td rowspan="1" colspan="1">188141 RB13-B262</td><td rowspan="1" colspan="1">
                  <ext-link xmlns:xlink="http://www.w3.org/1999/xlink" ext-link-type="gen" xlink:href="KX788887" xlink:type="simple">KX788887</ext-link>
                </td></tr><tr><td rowspan="3" colspan="1">Hluhluwe River</td><td rowspan="3" colspan="1">
              <named-content xmlns:xlink="http://www.w3.org/1999/xlink" content-type="dwc:verbatimCoordinates" xlink:type="simple"><named-content content-type="geo-json" specific-use="{&#34;type&#34;:&#34;Point&#34;,&#34;coordinates&#34;:[32.280000,-28.150000]}" id="NCID0E1VAE" xlink:type="simple">28.15°S 32.28°E</named-content></named-content>
            </td><td rowspan="1" colspan="1">190719 RB13-B278</td><td rowspan="1" colspan="1">
                  <ext-link xmlns:xlink="http://www.w3.org/1999/xlink" ext-link-type="gen" xlink:href="KX788880" xlink:type="simple">KX788880</ext-link>
                </td></tr><tr><td rowspan="1" colspan="1">190719 RB13-B280</td><td rowspan="1" colspan="1">
                  <ext-link xmlns:xlink="http://www.w3.org/1999/xlink" ext-link-type="gen" xlink:href="KX788881" xlink:type="simple">KX788881</ext-link>
                </td></tr><tr><td rowspan="1" colspan="1">190719 RB13-B281</td><td rowspan="1" colspan="1">
                  <ext-link xmlns:xlink="http://www.w3.org/1999/xlink" ext-link-type="gen" xlink:href="KX788882" xlink:type="simple">KX788882</ext-link>
                </td></tr><tr><td rowspan="2" colspan="1">Mfolozi River</td><td rowspan="2" colspan="1">
              <named-content xmlns:xlink="http://www.w3.org/1999/xlink" content-type="dwc:verbatimCoordinates" xlink:type="simple"><named-content content-type="geo-json" specific-use="{&#34;type&#34;:&#34;Point&#34;,&#34;coordinates&#34;:[32.040000,-28.390000]}" id="NCID0EQXAE" xlink:type="simple">28.39°S 32.04°E</named-content></named-content>
            </td><td rowspan="1" colspan="1">190676 RB13-B294</td><td rowspan="1" colspan="1">
                  <ext-link xmlns:xlink="http://www.w3.org/1999/xlink" ext-link-type="gen" xlink:href="KX788890" xlink:type="simple">KX788890</ext-link>
                </td></tr><tr><td rowspan="1" colspan="1">190676 RB13-B259</td><td rowspan="1" colspan="1">
                  <ext-link xmlns:xlink="http://www.w3.org/1999/xlink" ext-link-type="gen" xlink:href="KX788891" xlink:type="simple">KX788891</ext-link>
                </td></tr><tr><td rowspan="3" colspan="1">Mkhuze River</td><td rowspan="2" colspan="1">
              <named-content xmlns:xlink="http://www.w3.org/1999/xlink" content-type="dwc:verbatimCoordinates" xlink:type="simple"><named-content content-type="geo-json" specific-use="{&#34;type&#34;:&#34;Point&#34;,&#34;coordinates&#34;:[32.300000,-27.670000]}" id="NCID0EZYAE" xlink:type="simple">27.67°S 32.30°E</named-content></named-content>
            </td><td rowspan="1" colspan="1">88674 PM09A211</td><td rowspan="1" colspan="1">
                  <ext-link xmlns:xlink="http://www.w3.org/1999/xlink" ext-link-type="gen" xlink:href="KX788877" xlink:type="simple">KX788877</ext-link>
                </td></tr><tr><td rowspan="1" colspan="1">88674 PM09A214</td><td rowspan="1" colspan="1">
                  <ext-link xmlns:xlink="http://www.w3.org/1999/xlink" ext-link-type="gen" xlink:href="KX788878" xlink:type="simple">KX788878</ext-link>
                </td></tr><tr><td rowspan="1" colspan="1">
              <named-content xmlns:xlink="http://www.w3.org/1999/xlink" content-type="dwc:verbatimCoordinates" xlink:type="simple"><named-content content-type="geo-json" specific-use="{&#34;type&#34;:&#34;Point&#34;,&#34;coordinates&#34;:[32.040000,-27.610000]}" id="NCID0E6ZAE" xlink:type="simple">27.61°S 32.04°E</named-content></named-content>
            </td><td rowspan="1" colspan="1">190643 RB13-B270</td><td rowspan="1" colspan="1">
                  <ext-link xmlns:xlink="http://www.w3.org/1999/xlink" ext-link-type="gen" xlink:href="KX788879" xlink:type="simple">KX788879</ext-link>
                </td></tr><tr><td rowspan="1" colspan="5">
              <italic><tp:taxon-name><tp:taxon-name-part taxon-name-part-type="genus">Mesobola</tp:taxon-name-part> <tp:taxon-name-part taxon-name-part-type="species">whitei</tp:taxon-name-part></tp:taxon-name></italic> topotypes</td></tr><tr><td rowspan="3" colspan="1"/><td rowspan="3" colspan="1">Limpopo River</td><td rowspan="2" colspan="1">
              <named-content xmlns:xlink="http://www.w3.org/1999/xlink" content-type="dwc:verbatimCoordinates" xlink:type="simple"><named-content content-type="geo-json" specific-use="{&#34;type&#34;:&#34;Point&#34;,&#34;coordinates&#34;:[27.940000,-23.000000]}" id="NCID0EN2AE" xlink:type="simple">23.00°S 27.94°E</named-content></named-content>
            </td><td rowspan="1" colspan="1">101196 A</td><td rowspan="1" colspan="1">
                  <ext-link xmlns:xlink="http://www.w3.org/1999/xlink" ext-link-type="gen" xlink:href="KX788892" xlink:type="simple">KX788892</ext-link>
                </td></tr><tr><td rowspan="1" colspan="1">101196 B</td><td rowspan="1" colspan="1">
                  <ext-link xmlns:xlink="http://www.w3.org/1999/xlink" ext-link-type="gen" xlink:href="KX788894" xlink:type="simple">KX788894</ext-link>
                </td></tr><tr><td rowspan="1" colspan="1">
              <named-content xmlns:xlink="http://www.w3.org/1999/xlink" content-type="dwc:verbatimCoordinates" xlink:type="simple"><named-content content-type="geo-json" specific-use="{&#34;type&#34;:&#34;Point&#34;,&#34;coordinates&#34;:[26.430000,-25.650000]}" id="NCID0ET3AE" xlink:type="simple">25.65°S 26.43°E</named-content></named-content>
            </td><td rowspan="1" colspan="1">187259 KW12-AT410</td><td rowspan="1" colspan="1">
                  <ext-link xmlns:xlink="http://www.w3.org/1999/xlink" ext-link-type="gen" xlink:href="KX788893" xlink:type="simple">KX788893</ext-link>
                </td></tr><tr><td rowspan="1" colspan="5">
              <italic><tp:taxon-name><tp:taxon-name-part taxon-name-part-type="genus">Mesobola</tp:taxon-name-part> <tp:taxon-name-part taxon-name-part-type="species">gariepinus</tp:taxon-name-part></tp:taxon-name></italic>
            </td></tr><tr><td rowspan="3" colspan="1"/><td rowspan="3" colspan="1">Orange River</td><td rowspan="1" colspan="1">
              <named-content xmlns:xlink="http://www.w3.org/1999/xlink" content-type="dwc:verbatimCoordinates" xlink:type="simple"><named-content content-type="geo-json" specific-use="{&#34;type&#34;:&#34;Point&#34;,&#34;coordinates&#34;:[18.610000,-28.870000]}" id="NCID0EB5AE" xlink:type="simple">28.87°S 18.61°E</named-content></named-content>
            </td><td rowspan="1" colspan="1">78805 IRB-06-01</td><td rowspan="1" colspan="1">
                  <ext-link xmlns:xlink="http://www.w3.org/1999/xlink" ext-link-type="gen" xlink:href="KX788901" xlink:type="simple">KX788901</ext-link>
                </td></tr><tr><td rowspan="1" colspan="1">
              <named-content xmlns:xlink="http://www.w3.org/1999/xlink" content-type="dwc:verbatimCoordinates" xlink:type="simple"><named-content content-type="geo-json" specific-use="{&#34;type&#34;:&#34;Point&#34;,&#34;coordinates&#34;:[17.560000,-28.690000]}" id="NCID0E15AE" xlink:type="simple">28.69°S 17.56°E</named-content></named-content>
            </td><td rowspan="1" colspan="1">78822 IRB-06-03</td><td rowspan="1" colspan="1">
                  <ext-link xmlns:xlink="http://www.w3.org/1999/xlink" ext-link-type="gen" xlink:href="KX788902" xlink:type="simple">KX788902</ext-link>
                </td></tr><tr><td rowspan="1" colspan="1">
              <named-content xmlns:xlink="http://www.w3.org/1999/xlink" content-type="dwc:verbatimCoordinates" xlink:type="simple"><named-content content-type="geo-json" specific-use="{&#34;type&#34;:&#34;Point&#34;,&#34;coordinates&#34;:[17.610000,-28.750000]}" id="NCID0ET6AE" xlink:type="simple">28.75°S 17.61°E</named-content></named-content>
            </td><td rowspan="1" colspan="1">78831 IRB-06-04</td><td rowspan="1" colspan="1">
                  <ext-link xmlns:xlink="http://www.w3.org/1999/xlink" ext-link-type="gen" xlink:href="KX788903" xlink:type="simple">KX788903</ext-link>
                </td></tr><tr><td rowspan="1" colspan="5">
              <italic><tp:taxon-name><tp:taxon-name-part taxon-name-part-type="genus">Mesobola</tp:taxon-name-part> <tp:taxon-name-part taxon-name-part-type="species">howesi</tp:taxon-name-part></tp:taxon-name></italic> sp. n.</td></tr><tr><td rowspan="2" colspan="1"/><td rowspan="2" colspan="1">Kunene River</td><td rowspan="2" colspan="1">
              <named-content xmlns:xlink="http://www.w3.org/1999/xlink" content-type="dwc:verbatimCoordinates" xlink:type="simple"><named-content content-type="geo-json" specific-use="{&#34;type&#34;:&#34;Point&#34;,&#34;coordinates&#34;:[14.220000,-17.410000]}" id="NCID0ECBAG" xlink:type="simple">17.41°S 14.22°E</named-content></named-content>
            </td><td rowspan="1" colspan="1">78759 A ES06_A_54</td><td rowspan="1" colspan="1">
                  <ext-link xmlns:xlink="http://www.w3.org/1999/xlink" ext-link-type="gen" xlink:href="KX788912" xlink:type="simple">KX788912</ext-link>
                </td></tr><tr><td rowspan="1" colspan="1">78759 B ES06_A_54</td><td rowspan="1" colspan="1">
                  <ext-link xmlns:xlink="http://www.w3.org/1999/xlink" ext-link-type="gen" xlink:href="KX788913" xlink:type="simple">KX788913</ext-link>
                </td></tr><tr><td rowspan="1" colspan="5">
              <italic><tp:taxon-name><tp:taxon-name-part taxon-name-part-type="genus">Mesobola</tp:taxon-name-part> <tp:taxon-name-part taxon-name-part-type="species">ngalala</tp:taxon-name-part></tp:taxon-name></italic> sp. n.</td></tr><tr><td rowspan="6" colspan="1"/><td rowspan="1" colspan="1">Lake Chiuta</td><td rowspan="1" colspan="1">
              <named-content xmlns:xlink="http://www.w3.org/1999/xlink" content-type="dwc:verbatimCoordinates" xlink:type="simple"><named-content content-type="geo-json" specific-use="{&#34;type&#34;:&#34;Point&#34;,&#34;coordinates&#34;:[36.020000,-14.910000]}" id="NCID0E4CAG" xlink:type="simple">14.91°S 36.02°E</named-content></named-content>
            </td><td rowspan="1" colspan="1">191029 DT13-M100</td><td rowspan="1" colspan="1">
                  <ext-link xmlns:xlink="http://www.w3.org/1999/xlink" ext-link-type="gen" xlink:href="KX788906" xlink:type="simple">KX788906</ext-link>
                </td></tr><tr><td rowspan="2" colspan="1">Lucheringo River</td><td rowspan="2" colspan="1">
              <named-content xmlns:xlink="http://www.w3.org/1999/xlink" content-type="dwc:verbatimCoordinates" xlink:type="simple"><named-content content-type="geo-json" specific-use="{&#34;type&#34;:&#34;Point&#34;,&#34;coordinates&#34;:[36.220000,-11.820000]}" id="NCID0EZDAG" xlink:type="simple">11.82°S 36.22°E</named-content></named-content>
            </td><td rowspan="1" colspan="1">74087 A N39</td><td rowspan="1" colspan="1">
                  <ext-link xmlns:xlink="http://www.w3.org/1999/xlink" ext-link-type="gen" xlink:href="KX788909" xlink:type="simple">KX788909</ext-link>
                </td></tr><tr><td rowspan="1" colspan="1">74087 B N39</td><td rowspan="1" colspan="1">
                  <ext-link xmlns:xlink="http://www.w3.org/1999/xlink" ext-link-type="gen" xlink:href="KX788910" xlink:type="simple">KX788910</ext-link>
                </td></tr><tr><td rowspan="3" colspan="1">Rovuma River</td><td rowspan="3" colspan="1">
              <named-content xmlns:xlink="http://www.w3.org/1999/xlink" content-type="dwc:verbatimCoordinates" xlink:type="simple"><named-content content-type="geo-json" specific-use="{&#34;type&#34;:&#34;Point&#34;,&#34;coordinates&#34;:[36.940000,-12.600000]}" id="NCID0ECFAG" xlink:type="simple">12.60°S 36.94°E</named-content></named-content>
            </td><td rowspan="1" colspan="1">73944 A N22</td><td rowspan="1" colspan="1">
                  <ext-link xmlns:xlink="http://www.w3.org/1999/xlink" ext-link-type="gen" xlink:href="KX788907" xlink:type="simple">KX788907</ext-link>
                </td></tr><tr><td rowspan="1" colspan="1">73944 B N22</td><td rowspan="1" colspan="1">
                  <ext-link xmlns:xlink="http://www.w3.org/1999/xlink" ext-link-type="gen" xlink:href="KX788908" xlink:type="simple">KX788908</ext-link>
                </td></tr><tr><td rowspan="1" colspan="1">73944 C N22</td><td rowspan="1" colspan="1">
                  <ext-link xmlns:xlink="http://www.w3.org/1999/xlink" ext-link-type="gen" xlink:href="KX788911" xlink:type="simple">KX788911</ext-link>
                </td></tr></tbody></table></table-wrap><fig id="F3" position="float" orientation="portrait"><label>Figure 3.</label><caption><p>Maximum-likelihood phylogram based on partial sequences of the <abbrev xmlns:xlink="http://www.w3.org/1999/xlink" xlink:title="Cytochrome Oxidase 1" id="ABBRID0EUMBG" xlink:type="simple">COI</abbrev> gene. Bootstrap support values were attained using a heuristic tree search and 1000 replicates. Numbers following locality names represent <named-content xmlns:xlink="http://www.w3.org/1999/xlink" content-type="dwc:institutional_code" xlink:type="simple">SAIAB</named-content> catalogue numbers and GenBank accession numbers (in brackets). The shaded boxes enclose well-supported clades that were identified as populations of <italic><tp:taxon-name><tp:taxon-name-part taxon-name-part-type="genus">Mesobola</tp:taxon-name-part> <tp:taxon-name-part taxon-name-part-type="species">brevianalis</tp:taxon-name-part></tp:taxon-name></italic> in the past. The scale bar represents the number of base substitutions per site.</p></caption><graphic xmlns:xlink="http://www.w3.org/1999/xlink" xlink:href="zookeys-641-121-g003.jpg" position="float" orientation="portrait" xlink:type="simple" id="oo_115290.jpg"/></fig></tp:treatment-sec><ref-list><ref id="B28"><mixed-citation xmlns:xlink="http://www.w3.org/1999/xlink" xlink:type="simple">
          <person-group><name name-style="western"><surname>Skelton</surname><given-names>PH</given-names></name></person-group> (<year>2001</year>) <source>A Complete Guide to the Freshwater Fishes of Southern Africa</source>. <publisher-name>Struik Book Publishers</publisher-name>, <publisher-loc>Cape Town</publisher-loc>, <size units="page">395 pp</size>.</mixed-citation></ref><ref id="B9"><mixed-citation xmlns:xlink="http://www.w3.org/1999/xlink" xlink:type="simple">
          <person-group><name name-style="western"><surname>Engelbrecht</surname><given-names>GD</given-names></name><name name-style="western"><surname>Mulder</surname><given-names>PFS</given-names></name></person-group> (<year>1999</year>) <article-title>Allozyme variation in the river sardine, <italic><tp:taxon-name><tp:taxon-name-part taxon-name-part-type="genus">Mesobola</tp:taxon-name-part> <tp:taxon-name-part taxon-name-part-type="species">brevianalis</tp:taxon-name-part></tp:taxon-name></italic> (<tp:taxon-name><tp:taxon-name-part taxon-name-part-type="class">Pisces</tp:taxon-name-part></tp:taxon-name>, <tp:taxon-name><tp:taxon-name-part taxon-name-part-type="family">Cyprinidae</tp:taxon-name-part></tp:taxon-name>).</article-title> <source>Water SA</source> <volume>25</volume>: <fpage>293</fpage>–<lpage>296</lpage>. <ext-link xlink:type="simple" ext-link-type="uri" xlink:href="http://www.wrc.org.za/Pages/Preview.aspx?ItemID=4315&amp;FromURL=%2fPages%2fDisplayItem.aspx%3fItemID%3d4315%26FromURL%3d%252fPages%252fKH_WaterSA.aspx%253fdt%253d5%2526ms%253d62%253b%2526d%253dVolume%2526e%253d25%2bNo.3%252c%2bJuly%2b1999%2526start%253d61">http://www.wrc.org.za/Pages/Preview.aspx?ItemID=4315&amp;FromURL=%2fPages%2fDisplayItem.aspx%3fItemID%3d4315%26FromURL%3d%252fPages%252fKH_WaterSA.aspx%253fdt%253d5%2526ms%253d62%253b%2526d%253dVolume%2526e%253d25%2bNo.3%252c%2bJuly%2b1999%2526start%253d61</ext-link></mixed-citation></ref><ref id="B23"><mixed-citation xmlns:xlink="http://www.w3.org/1999/xlink" xlink:type="simple">
          <person-group><name name-style="western"><surname>Liao</surname><given-names>TY</given-names></name><name name-style="western"><surname>Arroyave</surname><given-names>J</given-names></name><name name-style="western"><surname>Stiassny</surname><given-names>MLJ</given-names></name></person-group> (<year>2012</year>) <article-title>Diagnosis of Asian <italic><tp:taxon-name><tp:taxon-name-part taxon-name-part-type="genus">Raiamas</tp:taxon-name-part></tp:taxon-name></italic> (<tp:taxon-name><tp:taxon-name-part taxon-name-part-type="subclass">Teleostei</tp:taxon-name-part></tp:taxon-name>: <tp:taxon-name><tp:taxon-name-part taxon-name-part-type="family">Cyprinidae</tp:taxon-name-part></tp:taxon-name>: <tp:taxon-name><tp:taxon-name-part taxon-name-part-type="subtribe">Chedrina</tp:taxon-name-part></tp:taxon-name>) with comments on chedrin relationships and previously proposed diagnostic characters for <italic><tp:taxon-name><tp:taxon-name-part taxon-name-part-type="genus">Opsaridium</tp:taxon-name-part></tp:taxon-name></italic> and <italic><tp:taxon-name><tp:taxon-name-part taxon-name-part-type="genus">Raiamas</tp:taxon-name-part></tp:taxon-name></italic>.</article-title> <source>Ichthyological Research</source> <volume>59</volume>: <fpage>328</fpage>–<lpage>341</lpage>. <ext-link xlink:type="simple" ext-link-type="doi" xlink:href="10.1007/s10228-012-0296-9">https://doi.org/10.1007/s10228-012-0296-9</ext-link></mixed-citation></ref></ref-list></tp:taxon-treatment>
