# Supplementary material for: Phylogeographic, morphometric and taxonomic re-evaluation of the river sardine, Mesobola brevianalis (Boulenger, 1908) (Teleostei, Cyprinidae, Chedrini)
Source: Zookeys. 2016 Dec 16;(641):121–50. doi: 10.3897/zookeys.641.10434 (PMC5240351; doi:10.3897/zookeys.641.10434)
Supplement: XML Treatment for Engraulicypris gariepinus [file zookeys.641.10434-treatment3.xml]

<!DOCTYPE tp:taxon-treatment
  PUBLIC "-//TaxonX//DTD Taxonomic Treatment Publishing DTD v0 20100105//EN" "tax-treatment-NSO.dtd">
<tp:taxon-treatment xmlns:tp="http://www.plazi.org/taxpub"><tp:treatment-meta><kwd-group><label>Taxon classification</label><kwd><named-content content-type="kingdom">Animalia</named-content></kwd><kwd><named-content content-type="order">Cypriniformes</named-content></kwd><kwd><named-content content-type="family">Cyprinidae</named-content></kwd></kwd-group><mixed-citation publication-type="journal"><person-group><name><surname>Riddin</surname><given-names>Megan A.</given-names></name><name><surname>Bills</surname><given-names>I. Roger</given-names></name><name><surname>Villet</surname><given-names>Martin H.</given-names></name></person-group><article-title>Phylogeographic, morphometric and taxonomic re-evaluation of the river sardine, <italic><tp:taxon-name><tp:taxon-name-part taxon-name-part-type="genus">Mesobola</tp:taxon-name-part> <tp:taxon-name-part taxon-name-part-type="species">brevianalis</tp:taxon-name-part></tp:taxon-name></italic> (Boulenger, 1908) (<tp:taxon-name><tp:taxon-name-part taxon-name-part-type="subclass">Teleostei</tp:taxon-name-part></tp:taxon-name>, <tp:taxon-name><tp:taxon-name-part taxon-name-part-type="family">Cyprinidae</tp:taxon-name-part></tp:taxon-name>, <tp:taxon-name><tp:taxon-name-part taxon-name-part-type="other">Chedrini</tp:taxon-name-part></tp:taxon-name>)</article-title><source>Zookeys</source><day>16</day><month>12</month><year>2016</year><volume>2016</volume><issue>641</issue><fpage>121</fpage><lpage>150</lpage><pub-id pub-id-type="doi">10.3897/zookeys.641.10434</pub-id></mixed-citation></tp:treatment-meta><tp:nomenclature><tp:taxon-name>
              <tp:taxon-name-part taxon-name-part-type="genus">Engraulicypris</tp:taxon-name-part>
              <tp:taxon-name-part taxon-name-part-type="species">gariepinus</tp:taxon-name-part>
            </tp:taxon-name><tp:taxon-authority>Barnard, 1943</tp:taxon-authority><tp:taxon-status xmlns:xlink="http://www.w3.org/1999/xlink" xlink:type="simple">stat. rev.</tp:taxon-status><tp:nomenclature-citation-list><tp:nomenclature-citation><tp:taxon-name>
                  <tp:taxon-name-part taxon-name-part-type="genus">Engraulicypris</tp:taxon-name-part> <tp:taxon-name-part taxon-name-part-type="species">gariepinus</tp:taxon-name-part></tp:taxon-name><comment>Barnard, 1943. <italic>Annals of the <named-content xmlns:xlink="http://www.w3.org/1999/xlink" xlink:type="simple" content-type="institution" xlink:href="http://grbio.org/institution/south-african-museum" id="NCID0EPMCI">South African Museum</named-content></italic><bold>36</bold>(2): 220. Syntypes: 2 unsexed (not located), “Orange River and Fish River” [<named-content xmlns:xlink="http://www.w3.org/1999/xlink" content-type="dwc:institutional_code" xlink:type="simple">SAM</named-content> 18722–23] [lost].</comment></tp:nomenclature-citation></tp:nomenclature-citation-list></tp:nomenclature><tp:treatment-sec sec-type="material" id="SECID0EBNCI"><title>Material examined.</title><p>
              <named-content xmlns:xlink="http://www.w3.org/1999/xlink" content-type="dwc:institutional_code" xlink:type="simple">SAIAB</named-content> 193617, 6 unsexed, 2 cleared &amp; stained: <abbrev xmlns:xlink="http://www.w3.org/1999/xlink" xlink:title="standard length" id="ABBRID0EPNCI" xlink:type="simple">SL</abbrev> 43–44 mm. Namibia, Orange River, Noordower, <named-content xmlns:xlink="http://www.w3.org/1999/xlink" content-type="dwc:verbatimCoordinates" xlink:type="simple"><named-content content-type="geo-json" specific-use="{&#34;type&#34;:&#34;Point&#34;,&#34;coordinates&#34;:[17.608889,-28.747222]}" id="NCID0EZNCI" xlink:type="simple">28°44'50"S 17°36'32"E</named-content></named-content>, 21 October 2006, R. Bills; <named-content xmlns:xlink="http://www.w3.org/1999/xlink" content-type="dwc:institutional_code" xlink:type="simple">SAIAB</named-content> 78822, 7 unsexed, 2 cleared &amp; stained: <abbrev xmlns:xlink="http://www.w3.org/1999/xlink" xlink:title="standard length" id="ABBRID0EGOCI" xlink:type="simple">SL</abbrev> 39–41 mm. Namibia, Orange River, Felix Unite Camp, <named-content xmlns:xlink="http://www.w3.org/1999/xlink" content-type="dwc:verbatimCoordinates" xlink:type="simple"><named-content content-type="geo-json" specific-use="{&#34;type&#34;:&#34;Point&#34;,&#34;coordinates&#34;:[17.555556,-28.688611]}" id="NCID0EQOCI" xlink:type="simple">28°41'19"S 17°33'20"E</named-content></named-content>, 20 October 2006, R. Bills; 2 unsexed, <named-content xmlns:xlink="http://www.w3.org/1999/xlink" content-type="dwc:institutional_code" xlink:type="simple">SAIAB</named-content> 78805, 42–47 mm. Namibia, Orange River, Houms River Camp Site, <named-content xmlns:xlink="http://www.w3.org/1999/xlink" content-type="dwc:verbatimCoordinates" xlink:type="simple"><named-content content-type="geo-json" specific-use="{&#34;type&#34;:&#34;Point&#34;,&#34;coordinates&#34;:[18.611667,-28.868056]}" id="NCID0EAPCI" xlink:type="simple">28°52'5"S 18°36'42"E</named-content></named-content>, 18 October 2006, R. Bills; <named-content xmlns:xlink="http://www.w3.org/1999/xlink" content-type="dwc:institutional_code" xlink:type="simple">SAIAB</named-content> 74232, 10 unsexed, 2 cleared &amp; stained: <abbrev xmlns:xlink="http://www.w3.org/1999/xlink" xlink:title="standard length" id="ABBRID0ENPCI" xlink:type="simple">SL</abbrev> 29–41 mm. South Africa, Orange River, Pella Drift lower site, <named-content xmlns:xlink="http://www.w3.org/1999/xlink" content-type="dwc:verbatimCoordinates" xlink:type="simple"><named-content content-type="geo-json" specific-use="{&#34;type&#34;:&#34;Point&#34;,&#34;coordinates&#34;:[19.110000,-28.963056]}" id="NCID0EXPCI" xlink:type="simple">28°57'47"S 19°6'36"E</named-content></named-content>, 28 January 2004, R. Bills &amp; N. Jones.</p></tp:treatment-sec><tp:treatment-sec sec-type="diagnosis" id="SECID0E3PCI"><title>Diagnosis.</title><p>Caudal fin membrane clear to pale orange towards midline; anal fin extending over three quarters of length of caudal peduncle; caudal peduncle short; operculum entirely (not partially) shiny; body midline silver (not black); iris dark to light grey (not white); head with tubercles along lower jaw and lower head in breeding males; snout rounded, with dense dark spotting on tip; pelvic fin melanophores absent.</p></tp:treatment-sec><tp:treatment-sec sec-type="Morphology" id="SECID0EBQCI"><title>Morphology.</title><p>(Figs <xref ref-type="fig" rid="F6">6</xref>–<xref ref-type="fig" rid="F8">8</xref>; Table <xref ref-type="table" rid="T6">6</xref>). Maximum <abbrev xmlns:xlink="http://www.w3.org/1999/xlink" xlink:title="standard length" id="ABBRID0ETQCI" xlink:type="simple">SL</abbrev> 46 mm. Body elongated; somewhat fusiform; laterally compressed. Maximum body depth before pelvic fin. Pre-dorsal profile straight or slightly convex behind head. Head length 21% <abbrev xmlns:xlink="http://www.w3.org/1999/xlink" xlink:title="standard length" id="ABBRID0E1QCI" xlink:type="simple">SL</abbrev>; with tubercles along lower jaw and lower head. Snout rounded; short; 32% of head length. Mouth terminal; slightly crescent-shaped with long anterior side; reaching anterior border of orbit. Nostrils large; level with dorsal margin of eye; separated from orbit by less than one orbit radius. Tubular anterior naris short; adjacent to open posterior naris. Eye lateral; visible from above and below (more prominent); diameter 32% of head length. <!--PageBreak--><!--PageBreak-->First gill arch with 7+3 gill rakers on cerato- and epibranchial arms, respectively. Gill rakers long; pointed; widely-spaced. Pharyngeal bones in three rows. Pharyngeal teeth 4,3,2–2,3,4; robust and long; falcate.</p><table-wrap id="T6" position="float" orientation="portrait"><label>Table 6.</label><caption><p>Morphometric measurements and meristic counts for <italic><tp:taxon-name><tp:taxon-name-part taxon-name-part-type="genus">Engraulicypris</tp:taxon-name-part> <tp:taxon-name-part taxon-name-part-type="species">gariepinus</tp:taxon-name-part></tp:taxon-name></italic>.</p></caption><table id="TID0EZZCI" rules="all"><tbody><tr><th rowspan="1" colspan="1">Measurement</th><th rowspan="1" colspan="1">n</th><th rowspan="1" colspan="1">Max</th><th rowspan="1" colspan="1">Min</th><th rowspan="1" colspan="1">Mean</th><th rowspan="1" colspan="1">SD</th></tr><tr><th rowspan="1" colspan="1">
                      <abbrev xmlns:xlink="http://www.w3.org/1999/xlink" xlink:title="standard length" id="ABBRID0EWSCI" xlink:type="simple">SL</abbrev>
                    </th><th rowspan="1" colspan="1">20</th><th rowspan="1" colspan="1">46.61</th><th rowspan="1" colspan="1">28.76</th><th rowspan="1" colspan="1">38.36</th><th rowspan="1" colspan="1">5.41</th></tr><tr><td rowspan="1" colspan="1">Head length (%<abbrev xmlns:xlink="http://www.w3.org/1999/xlink" xlink:title="standard length" id="ABBRID0ERTCI" xlink:type="simple">SL</abbrev>)</td><td rowspan="1" colspan="1">20</td><td rowspan="1" colspan="1">23.78</td><td rowspan="1" colspan="1">18.25</td><td rowspan="1" colspan="1">21.18</td><td rowspan="1" colspan="1">1.79</td></tr><tr><td rowspan="1" colspan="1">Head depth (%HL)</td><td rowspan="1" colspan="1">20</td><td rowspan="1" colspan="1">93.35</td><td rowspan="1" colspan="1">59.71</td><td rowspan="1" colspan="1">77.75</td><td rowspan="1" colspan="1">7.75</td></tr><tr><td rowspan="1" colspan="1">Snout length (%HL)</td><td rowspan="1" colspan="1">20</td><td rowspan="1" colspan="1">40.37</td><td rowspan="1" colspan="1">23.10</td><td rowspan="1" colspan="1">31.77</td><td rowspan="1" colspan="1">4.69</td></tr><tr><td rowspan="1" colspan="1">Orbit diameter (%HL)</td><td rowspan="1" colspan="1">20</td><td rowspan="1" colspan="1">50.35</td><td rowspan="1" colspan="1">36.89</td><td rowspan="1" colspan="1">40.27</td><td rowspan="1" colspan="1">3.32</td></tr><tr><td rowspan="1" colspan="1">Postorbit length (%HL)</td><td rowspan="1" colspan="1">20</td><td rowspan="1" colspan="1">38.75</td><td rowspan="1" colspan="1">27.56</td><td rowspan="1" colspan="1">33.06</td><td rowspan="1" colspan="1">3.03</td></tr><tr><td rowspan="1" colspan="1">Inter-orbit length (%HL)</td><td rowspan="1" colspan="1">20</td><td rowspan="1" colspan="1">48.23</td><td rowspan="1" colspan="1">27.79</td><td rowspan="1" colspan="1">38.10</td><td rowspan="1" colspan="1">5.68</td></tr><tr><td rowspan="1" colspan="1">Predorsal length (%<abbrev xmlns:xlink="http://www.w3.org/1999/xlink" xlink:title="standard length" id="ABBRID0EEYCI" xlink:type="simple">SL</abbrev>)</td><td rowspan="1" colspan="1">20</td><td rowspan="1" colspan="1">68.09</td><td rowspan="1" colspan="1">62.17</td><td rowspan="1" colspan="1">64.83</td><td rowspan="1" colspan="1">1.71</td></tr><tr><td rowspan="1" colspan="1">Prepelvic length (%<abbrev xmlns:xlink="http://www.w3.org/1999/xlink" xlink:title="standard length" id="ABBRID0E6YCI" xlink:type="simple">SL</abbrev>)</td><td rowspan="1" colspan="1">20</td><td rowspan="1" colspan="1">55.17</td><td rowspan="1" colspan="1">45.07</td><td rowspan="1" colspan="1">49.03</td><td rowspan="1" colspan="1">2.32</td></tr><tr><td rowspan="1" colspan="1">Dorsal fin Length (%<abbrev xmlns:xlink="http://www.w3.org/1999/xlink" xlink:title="standard length" id="ABBRID0E1ZCI" xlink:type="simple">SL</abbrev>)</td><td rowspan="1" colspan="1">20</td><td rowspan="1" colspan="1">20.39</td><td rowspan="1" colspan="1">15.19</td><td rowspan="1" colspan="1">17.00</td><td rowspan="1" colspan="1">1.37</td></tr><tr><td rowspan="1" colspan="1">Pectoral fin length (%<abbrev xmlns:xlink="http://www.w3.org/1999/xlink" xlink:title="standard length" id="ABBRID0EV1CI" xlink:type="simple">SL</abbrev>)</td><td rowspan="1" colspan="1">20</td><td rowspan="1" colspan="1">25.04</td><td rowspan="1" colspan="1">21.60</td><td rowspan="1" colspan="1">22.90</td><td rowspan="1" colspan="1">1.00</td></tr><tr><td rowspan="1" colspan="1">Pelvic fin length (%<abbrev xmlns:xlink="http://www.w3.org/1999/xlink" xlink:title="standard length" id="ABBRID0EQ2CI" xlink:type="simple">SL</abbrev>)</td><td rowspan="1" colspan="1">20</td><td rowspan="1" colspan="1">14.25</td><td rowspan="1" colspan="1">11.80</td><td rowspan="1" colspan="1">12.79</td><td rowspan="1" colspan="1">0.68</td></tr><tr><td rowspan="1" colspan="1">Anal fin length (%<abbrev xmlns:xlink="http://www.w3.org/1999/xlink" xlink:title="standard length" id="ABBRID0EL3CI" xlink:type="simple">SL</abbrev>)</td><td rowspan="1" colspan="1">20</td><td rowspan="1" colspan="1">18.45</td><td rowspan="1" colspan="1">14.38</td><td rowspan="1" colspan="1">16.41</td><td rowspan="1" colspan="1">1.12</td></tr><tr><td rowspan="1" colspan="1">Body depth (%<abbrev xmlns:xlink="http://www.w3.org/1999/xlink" xlink:title="standard length" id="ABBRID0EG4CI" xlink:type="simple">SL</abbrev>)</td><td rowspan="1" colspan="1">20</td><td rowspan="1" colspan="1">25.64</td><td rowspan="1" colspan="1">18.39</td><td rowspan="1" colspan="1">21.81</td><td rowspan="1" colspan="1">1.91</td></tr><tr><td rowspan="1" colspan="1">Body width (%<abbrev xmlns:xlink="http://www.w3.org/1999/xlink" xlink:title="standard length" id="ABBRID0EB5CI" xlink:type="simple">SL</abbrev>)</td><td rowspan="1" colspan="1">20</td><td rowspan="1" colspan="1">13.27</td><td rowspan="1" colspan="1">9.39</td><td rowspan="1" colspan="1">11.11</td><td rowspan="1" colspan="1">1.19</td></tr><tr><td rowspan="1" colspan="1">Caudal peduncle length (%<abbrev xmlns:xlink="http://www.w3.org/1999/xlink" xlink:title="standard length" id="ABBRID0E35CI" xlink:type="simple">SL</abbrev>)</td><td rowspan="1" colspan="1">20</td><td rowspan="1" colspan="1">16.64</td><td rowspan="1" colspan="1">11.13</td><td rowspan="1" colspan="1">13.95</td><td rowspan="1" colspan="1">1.52</td></tr><tr><td rowspan="1" colspan="1">Caudal peduncle depth (%<abbrev xmlns:xlink="http://www.w3.org/1999/xlink" xlink:title="standard length" id="ABBRID0EX6CI" xlink:type="simple">SL</abbrev>)</td><td rowspan="1" colspan="1">20</td><td rowspan="1" colspan="1">9.84</td><td rowspan="1" colspan="1">7.13</td><td rowspan="1" colspan="1">8.18</td><td rowspan="1" colspan="1">0.79</td></tr><tr><td rowspan="1" colspan="1">Meristics</td><td rowspan="1" colspan="1">n</td><td rowspan="1" colspan="4">Range</td></tr><tr><td rowspan="1" colspan="1">Dorsal-fin rays</td><td rowspan="1" colspan="1">20</td><td rowspan="1" colspan="4">ii+7 (n = 3), ii+8 (n = 17)</td></tr><tr><td rowspan="1" colspan="1">Anal-fin rays</td><td rowspan="1" colspan="1">20</td><td rowspan="1" colspan="4">iii+14 (n = 4), iii+15 (n = 9), iii+16 (n = 7)</td></tr><tr><td rowspan="1" colspan="1">Pectoral-fin rays</td><td rowspan="1" colspan="1">20</td><td rowspan="1" colspan="4">i+9 (n = 10), i+10 (n = 8), i+11 (n = 2)</td></tr><tr><td rowspan="1" colspan="1">Pelvic-fin rays</td><td rowspan="1" colspan="1">20</td><td rowspan="1" colspan="4">i+7 (n = 19), i+8 (n = 1)</td></tr><tr><td rowspan="1" colspan="1">Lateral line scales</td><td rowspan="1" colspan="1">2</td><td rowspan="1" colspan="4">49 (n = 1), 51 (n = 1)</td></tr><tr><td rowspan="1" colspan="1">Caudal peduncle scale</td><td rowspan="1" colspan="1">2</td><td rowspan="1" colspan="4">14 (n = 1), 16 (n = 1)</td></tr><tr><td rowspan="1" colspan="1">Scale rows lat. line-dorsal</td><td rowspan="1" colspan="1">2</td><td rowspan="1" colspan="4">11 (n = 2)</td></tr><tr><td rowspan="1" colspan="1">Scale rows lat. line-pelvic</td><td rowspan="1" colspan="1">2</td><td rowspan="1" colspan="4">2 (n = 2)</td></tr><tr><td rowspan="1" colspan="1">Scale rows lat. line-anal</td><td rowspan="1" colspan="1">2</td><td rowspan="1" colspan="4">2 (n = 2)</td></tr><tr><td rowspan="1" colspan="1">Total vertebrae</td><td rowspan="1" colspan="1">12</td><td rowspan="1" colspan="4">36 (n = 1), 38 (n = 3)</td></tr><tr><td rowspan="1" colspan="1">Abdominal vertebrae</td><td rowspan="1" colspan="1">12</td><td rowspan="1" colspan="4">17 (n = 1), 18 (n = 1), 19 (n = 10)</td></tr><tr><td rowspan="1" colspan="1">Caudal vertebrae</td><td rowspan="1" colspan="1">12</td><td rowspan="1" colspan="4">19 (n = 3), 20 (n = 8), 21 (n = 1)</td></tr><tr><td rowspan="1" colspan="1">Rib pairs</td><td rowspan="1" colspan="1">12</td><td rowspan="1" colspan="4">13 (n = 3), 14 (n = 7), 15 (n = 2)</td></tr></tbody></table></table-wrap><p>Modal fin formulae in Table <xref ref-type="table" rid="T6">6</xref>. Fins large in relation to body size. Dorsal fin closer to caudal fin than tip of snout; more or less above origin of anal fin; length 17% <abbrev xmlns:xlink="http://www.w3.org/1999/xlink" xlink:title="standard length" id="ABBRID0E6EDI" xlink:type="simple">SL</abbrev>; posterior margin straight; rays soft; anterior-most branched fin ray longest. Pectoral fins largest; reaching <sup>1</sup>/<sub>2</sub> to <sup>3</sup>/<sub>4</sub> distance to base of pelvic fin; fin lacking lobe at base. Pelvic fins reaching <sup>2</sup>/<sub>3</sub> distance to base of anal fin; relatively small; pointed; fin lacking a basal lobe. Anal fin moderately long; extending over <sup>3</sup>/<sub>4</sub> length of caudal peduncle; <!--PageBreak-->last unbranched ray longest. Ano-genital opening at anterior of base of anal fin. Caudal peduncle short; half of length. Caudal fin forked; lobes pointed; upper lobe shorter.</p><p>Scales small to medium relative to body size; in regular rows; cycloid, slightly elongated; radially striate. Base of anal fin lacking sheath of enlarged, elongate scales. Lateral line present; complete; dipping drastically towards ventral at tip of pectoral fin; joins midline at posterior of caudal peduncle; scale count 49–51 (n = 2) along lateral line, 14–16 around caudal peduncle.</p></tp:treatment-sec><tp:treatment-sec sec-type="Live colouration" id="SECID0EZFDI"><title>Live colouration.</title><p>(Fig. <xref ref-type="fig" rid="F6">6</xref>). Body without vertical bars or bands. Dorsum transparent pale brown with melanophores concentrated around dorsal fin; midline silver. Snout with dense dark spotting on tip. Operculum entirely metallic silver. Iris dark to light grey. Dorsal fin membrane clear; rays clear; melanophores fading towards tips. Caudal fin membrane clear to pale orange towards midline; rays dark grey, lighter towards tips; melanophores small, dark, fading towards rear. Anal fin rays clear; membrane clear; pale orange spotting above origin; melanophores few to absent. Pectoral fin membranes clear; rays clear; first ray few dark melanophores. Pelvic fin rays clear; membrane clear.</p></tp:treatment-sec><tp:treatment-sec sec-type="Preserved colouration" id="SECID0EDGDI"><title>Preserved colouration.</title><p>(Fig. <xref ref-type="fig" rid="F7">7</xref>). Body and head orange with small dark brown spotting along dorsal surface, midline and above anal fin. Scales on dorsal surface lightly pigmented. Ventral scale pigmentation less intense than dorsal. Dorsal surface of head lightly pigmented. Melanophores small, dark; grouped on rear of head, below orbit, and on lips and snout; along midline, increasing in intensity to caudal fin; brownish on dorsal surface, darkening between origin of pectoral and dorsal fin; forming small dark line above anal fin. Membranes between fin rays clear. Pelvic fin clear membranes and rays.</p></tp:treatment-sec><tp:treatment-sec sec-type="etymology" id="SECID0ENGDI"><title>Etymology.</title><p>‘<italic><tp:taxon-name><tp:taxon-name-part taxon-name-part-type="genus">Gariepinus</tp:taxon-name-part></tp:taxon-name></italic>’ refers to the Gariep, a San name for the Orange River that means ‘Great water’.</p></tp:treatment-sec><tp:treatment-sec sec-type="distribution" id="SECID0E1GDI"><title>Distribution.</title><p>South Africa, Namibia: Lower Orange River system, Fish River (<xref ref-type="bibr" rid="B1">Barnard 1943</xref>).</p></tp:treatment-sec><tp:treatment-sec sec-type="type locality" id="SECID0EEHDI"><title>Type locality.</title><p>Orange River and Fish River, Namibia (<xref ref-type="bibr" rid="B1">Barnard 1943</xref>).</p></tp:treatment-sec><tp:treatment-sec sec-type="biology" id="SECID0EOHDI"><title>Biology.</title><p>This shoaling fish favours open, shallow water, normally occurring in slack pools and particularly below riffles. Populations found in the lower Orange and Fish Rivers are limited by the Augrabies and Fish River Falls. They are thought to feed mainly on small autochthonous invertebrates (planktonic crustaceans or insects), and are caught in large numbers where they occur. They are restricted to turbid waters, which provide protection from visual predators (R. Bills, pers. obs.).</p></tp:treatment-sec><tp:treatment-sec sec-type="remarks" id="SECID0ETHDI"><title>Remarks.</title><p>The two syntypes of <italic><tp:taxon-name><tp:taxon-name-part taxon-name-part-type="genus">Engraulicypris</tp:taxon-name-part> <tp:taxon-name-part taxon-name-part-type="species">gariepinus</tp:taxon-name-part></tp:taxon-name></italic> Barnard, 1943 were originally stored in the <named-content xmlns:xlink="http://www.w3.org/1999/xlink" xlink:type="simple" content-type="institution" xlink:href="http://grbio.org/institution/south-african-museum" id="NCID0EDIDI">South African Museum</named-content>, but were moved to the <named-content xmlns:xlink="http://www.w3.org/1999/xlink" xlink:type="simple" content-type="institution" xlink:href="http://grbio.org/institution/albany-museum" id="NCID0ENIDI">Albany Museum</named-content>, Grahamstown, South Africa (<named-content xmlns:xlink="http://www.w3.org/1999/xlink" content-type="dwc:institutional_code" xlink:type="simple">AMG</named-content> 106 and 1009) (Eschmeyer 2014). The <named-content xmlns:xlink="http://www.w3.org/1999/xlink" xlink:type="simple" content-type="institution" xlink:href="http://grbio.org/institution/albany-museum" id="NCID0EHJDI">Albany Museum</named-content> fish collection has now been moved to <named-content xmlns:xlink="http://www.w3.org/1999/xlink" content-type="dwc:institutional_code" xlink:type="simple">SAIAB</named-content> and these specimens have not been traced (I.R. Bills, pers. obs.). There is no ‘exceptional need’ (ICZN, Articles 75.2 and 75.3) for a neotype, since there is only one species of <italic><tp:taxon-name><tp:taxon-name-part taxon-name-part-type="genus">Mesobola</tp:taxon-name-part></tp:taxon-name></italic> in the topotypical river system, and the species is sufficiently physically distinctive that even if another species was introduced, they would be easy to distinguish on the basis of published descriptions.</p><!--PageBreak--></tp:treatment-sec><tp:treatment-sec><!--Section generated to contain objects referenced in tp:taxon-treatment.--><fig id="F6" position="float" orientation="portrait"><label>Figure 6.</label><caption><p>Photographs of fresh specimens of <italic><tp:taxon-name><tp:taxon-name-part taxon-name-part-type="genus">Engraulicypris</tp:taxon-name-part></tp:taxon-name></italic> species.</p></caption><graphic xmlns:xlink="http://www.w3.org/1999/xlink" xlink:href="zookeys-641-121-g006.jpg" position="float" orientation="portrait" xlink:type="simple" id="oo_115294.jpg"/></fig><fig id="F8" position="float" orientation="portrait"><label>Figure 8.</label><caption><p>X-ray images of specimens of <italic><tp:taxon-name><tp:taxon-name-part taxon-name-part-type="genus">Engraulicypris</tp:taxon-name-part></tp:taxon-name></italic> species.</p></caption><graphic xmlns:xlink="http://www.w3.org/1999/xlink" xlink:href="zookeys-641-121-g008.jpg" position="float" orientation="portrait" xlink:type="simple" id="oo_115296.jpg"/></fig><fig id="F7" position="float" orientation="portrait"><label>Figure 7.</label><caption><p>Photographs of preserved type specimens of <italic><tp:taxon-name><tp:taxon-name-part taxon-name-part-type="genus">Engraulicypris</tp:taxon-name-part></tp:taxon-name></italic> species. Scale bars = 1 cm.</p></caption><graphic xmlns:xlink="http://www.w3.org/1999/xlink" xlink:href="zookeys-641-121-g007.jpg" position="float" orientation="portrait" xlink:type="simple" id="oo_115295.jpg"/></fig></tp:treatment-sec><ref-list><ref id="B1"><mixed-citation xmlns:xlink="http://www.w3.org/1999/xlink" xlink:type="simple">
          <person-group><name name-style="western"><surname>Barnard</surname><given-names>KH</given-names></name></person-group> (<year>1943</year>) <article-title>Revision of the indigenous freshwater fishes of the S.W. Cape region.</article-title> <source>Annals of the South African Museum</source> <volume>36</volume>: <fpage>101</fpage>–<lpage>262</lpage>. <ext-link xlink:type="simple" ext-link-type="uri" xlink:href="http://www.biodiversitylibrary.org/part/76427#/summary">http://www.biodiversitylibrary.org/part/76427#/summary</ext-link></mixed-citation></ref></ref-list></tp:taxon-treatment>
